# Supplementary material for: TrueSpot: a robust automated tool for quantifying signal puncta in fluorescent imaging
Source: Genome Biol. 2025 Sep 29;26:317. doi: 10.1186/s13059-025-03772-7 (PMC12477807; doi:10.1186/s13059-025-03772-7)
Supplement: Supplementary file 2 — Additional file 2. Data for Tables S1-S17. [file 13059_2025_3772_MOESM2_ESM.xlsx]

## Sheet: Table S1A
[i] Tool	Sim Set	25th Percentile	50th Precentile	75th Percentile	Mean	St. Dev.		[ii] Tool X	Tool Y	Sim Set	MW Statistic	p
TrueSpot (Untrimmed)	SF	0.876	0.9	0.919	0.889	0.069		TrueSpot (Untrimmed)	TrueSpot	SF	408162	1.65e-175
TrueSpot	SF	0.918	0.942	0.96	0.93	0.072		TrueSpot (Untrimmed)	Big-FISH	SF	627456	6.65e-76
Big-FISH	SF	0.896	0.926	0.949	0.913	0.073		TrueSpot (Untrimmed)	RS-FISH	SF	1881815	0
RS-FISH	SF	0.818	0.835	0.852	0.826	0.074		TrueSpot (Untrimmed)	DeepBlink	SF	1.8472e+06	7.58e-289
DeepBlink	SF	0.522	0.708	0.838	0.642	0.247		TrueSpot (Untrimmed)	DeepBlink (Retrained)	SF	1.70827e+06	1.07e-271
DeepBlink (Retrained)	SF	0.55	0.619	0.735	0.651	0.149		TrueSpot	Big-FISH	SF	1.24975e+06	5.71e-21
TrueSpot (Untrimmed)	PL	0.971	1	1	0.949	0.092		TrueSpot	RS-FISH	SF	1998931	0
TrueSpot	PL	0.972	1	1	0.954	0.087		TrueSpot	DeepBlink	SF	1.97683e+06	0
Big-FISH	PL	0.957	1	1	0.907	0.175		TrueSpot	DeepBlink (Retrained)	SF	1.79066e+06	0
RS-FISH	PL	0.992	1	1	0.985	0.033		Big-FISH	RS-FISH	SF	1955116	0
DeepBlink	PL	0.013	0.049	0.517	0.248	0.339		Big-FISH	DeepBlink	SF	1.9307e+06	0
DeepBlink (Retrained)	PL	0.607	0.911	0.975	0.785	0.269		Big-FISH	DeepBlink (Retrained)	SF	1762752	0
								RS-FISH	DeepBlink	SF	1521281	2.28e-105
								RS-FISH	DeepBlink (Retrained)	SF	1601583	3.32e-201
								DeepBlink	DeepBlink (Retrained)	SF	1.05701e+06	5.67e-06
Measurement: Maximum Recall								TrueSpot (Untrimmed)	TrueSpot	PL	493	0.775
								TrueSpot (Untrimmed)	Big-FISH	PL	553.5	0.531
								TrueSpot (Untrimmed)	RS-FISH	PL	464	0.458
								TrueSpot (Untrimmed)	DeepBlink	PL	590	9.57e-09
								TrueSpot (Untrimmed)	DeepBlink (Retrained)	PL	749	0.000908
								TrueSpot	Big-FISH	PL	556	0.507
								TrueSpot	RS-FISH	PL	467	0.486
								TrueSpot	DeepBlink	PL	590	9.6e-09
								TrueSpot	DeepBlink (Retrained)	PL	755.5	0.000653
								Big-FISH	RS-FISH	PL	438	0.256
								Big-FISH	DeepBlink	PL	577	4.99e-08
								Big-FISH	DeepBlink (Retrained)	PL	730.5	0.00234
								RS-FISH	DeepBlink	PL	605	1.28e-09
								RS-FISH	DeepBlink (Retrained)	PL	816.5	1.82e-05
								DeepBlink	DeepBlink (Retrained)	PL	60	2e-06

## Sheet: Table S1B
[i] Tool	Sim Set	25th Percentile	50th Precentile	75th Percentile	Mean	St. Dev.		[ii] Tool X	Tool Y	Sim Set	MW Statistic	p
TrueSpot (Untrimmed)	SF	0.872	0.898	0.917	0.885	0.074		TrueSpot (Untrimmed)	TrueSpot	SF	425240	2.96e-166
TrueSpot	SF	0.914	0.939	0.958	0.926	0.078		TrueSpot (Untrimmed)	Big-FISH	SF	791620	1.33e-28
Big-FISH	SF	0.876	0.916	0.944	0.847	0.213		TrueSpot (Untrimmed)	RS-FISH	SF	1934139	0
RS-FISH	SF	0.798	0.821	0.838	0.804	0.083		TrueSpot (Untrimmed)	DeepBlink	SF	1978315	0
DeepBlink	SF	0.501	0.672	0.796	0.612	0.233		TrueSpot (Untrimmed)	DeepBlink (Retrained)	SF	1.71201e+06	2.04e-274
DeepBlink (Retrained)	SF	0.546	0.615	0.732	0.646	0.151		TrueSpot	Big-FISH	SF	1332525	3.41e-39
TrueSpot (Untrimmed)	PL	0.709	0.836	0.886	0.808	0.098		TrueSpot	RS-FISH	SF	2002614	0
TrueSpot	PL	0.713	0.838	0.886	0.812	0.095		TrueSpot	DeepBlink	SF	2026400	0
Big-FISH	PL	0.452	0.883	1	0.683	0.349		TrueSpot	DeepBlink (Retrained)	SF	1.79259e+06	0
RS-FISH	PL	0.679	0.772	0.909	0.781	0.136		Big-FISH	RS-FISH	SF	1774107	1.83e-239
DeepBlink	PL	0.016	0.046	0.388	0.216	0.285		Big-FISH	DeepBlink	SF	1.84268e+06	1.17e-285
DeepBlink (Retrained)	PL	0.546	0.767	0.801	0.66	0.233		Big-FISH	DeepBlink (Retrained)	SF	1614786	3.1e-208
								RS-FISH	DeepBlink	SF	1.64044e+06	2.2e-163
								RS-FISH	DeepBlink (Retrained)	SF	1.5723e+06	1.49e-184
								DeepBlink	DeepBlink (Retrained)	SF	988217	0.202
Measurement: PR-AUC								TrueSpot (Untrimmed)	TrueSpot	PL	493	0.804
								TrueSpot (Untrimmed)	Big-FISH	PL	502	0.898
								TrueSpot (Untrimmed)	RS-FISH	PL	571	0.435
								TrueSpot (Untrimmed)	DeepBlink	PL	555	3.88e-10
								TrueSpot (Untrimmed)	DeepBlink (Retrained)	PL	704	0.00947
								TrueSpot	Big-FISH	PL	502	0.898
								TrueSpot	RS-FISH	PL	581	0.36
								TrueSpot	DeepBlink	PL	555	3.88e-10
								TrueSpot	DeepBlink (Retrained)	PL	712	0.00679
								Big-FISH	RS-FISH	PL	524	0.877
								Big-FISH	DeepBlink	PL	491	3.97e-05
								Big-FISH	DeepBlink (Retrained)	PL	610	0.19
								RS-FISH	DeepBlink	PL	537	1.85e-08
								RS-FISH	DeepBlink (Retrained)	PL	640	0.087
								DeepBlink	DeepBlink (Retrained)	PL	69	1.99e-06

## Sheet: Table S1C
[i] Tool	Sim Set	25th Percentile	50th Precentile	75th Percentile	Mean	St. Dev.		[ii] Tool X	Tool Y	Sim Set	MW Statistic	p
TrueSpot (Untrimmed)	SF	0.911	0.938	0.952	0.883	0.162		TrueSpot (Untrimmed)	TrueSpot	SF	725394	7.33188e-84
TrueSpot	SF	0.933	0.959	0.972	0.902	0.165		TrueSpot (Untrimmed)	Big-FISH	SF	1242830	0.220951
Big-FISH	SF	0.032	0.937	0.959	0.729	0.342		TrueSpot	Big-FISH	SF	1662282	5.27636e-72
TrueSpot (Untrimmed)	PL	0.732	0.782	0.845	0.798	0.086		TrueSpot (Untrimmed)	TrueSpot	PL	812	0.795073
TrueSpot	PL	0.732	0.799	0.845	0.802	0.087		TrueSpot (Untrimmed)	Big-FISH	PL	1241.5	0.000203699
Big-FISH	PL	0.00991	0.391	0.525	0.318	0.301		TrueSpot	Big-FISH	PL	1249.5	0.000151511
Measurement: F-Score

## Sheet: Table S2A
[i] Tool	Group	25th Percentile	50th Precentile	75th Percentile	Mean	St. Dev.		[ii] Tool X	Tool Y	Group	MW Statistic	p
TrueSpot	XistE_CY5	0.996173	1	1	0.997354	0.00405664		TrueSpot	Big-FISH	XistE_CY5	34	0.219436
Big-FISH	XistE_CY5	0.822713	0.916667	1	0.900517	0.109336		TrueSpot	RS-FISH	XistE_CY5	39	0.0626174
RS-FISH	XistE_CY5	0.920675	0.945148	0.977679	0.946993	0.0443386		TrueSpot	DeepBlink	XistE_CY5	49	0.00192951
DeepBlink	XistE_CY5	0.886331	0.896552	0.913408	0.90069	0.0342581		Big-FISH	RS-FISH	XistE_CY5	20	0.60117
TrueSpot	XistI_CY5	0.978263	0.99224	0.99812	0.987764	0.0135058		Big-FISH	DeepBlink	XistE_CY5	27	0.797425
Big-FISH	XistI_CY5	0.801435	0.861646	0.89135	0.851096	0.0560156		RS-FISH	DeepBlink	XistE_CY5	39	0.0733216
RS-FISH	XistI_CY5	0.929585	0.949895	0.970362	0.947965	0.0391448		TrueSpot	Big-FISH	XistI_CY5	36	0.00499812
DeepBlink	XistI_CY5	0.902136	0.915158	0.951876	0.931161	0.041377		TrueSpot	RS-FISH	XistI_CY5	29.5	0.0755663
TrueSpot	TsixE-TMR	0.982442	1	1	0.990743	0.014603		TrueSpot	DeepBlink	XistI_CY5	31	0.0438264
Big-FISH	TsixE-TMR	0.920732	1	1	0.96463	0.0547956		Big-FISH	RS-FISH	XistI_CY5	2	0.00865801
RS-FISH	TsixE-TMR	0.967391	1	1	0.985391	0.0226335		Big-FISH	DeepBlink	XistI_CY5	3.5	0.0247217
DeepBlink	TsixE-TMR	0.959866	1	1	0.978364	0.0342848		RS-FISH	DeepBlink	XistI_CY5	22.5	0.519641
TrueSpot	TsixI-TMR	0.950877	0.957198	0.973684	0.959838	0.0194979		TrueSpot	Big-FISH	TsixE-TMR	20	0.775029
Big-FISH	TsixI-TMR	0.782456	0.805447	0.808271	0.798401	0.0208494		TrueSpot	RS-FISH	TsixE-TMR	20	0.775029
RS-FISH	TsixI-TMR	0.93662	0.93985	0.941634	0.930171	0.0249454		TrueSpot	DeepBlink	TsixE-TMR	20	0.775029
DeepBlink	TsixI-TMR	0.830882	0.832685	0.838596	0.836338	0.0099251		Big-FISH	RS-FISH	TsixE-TMR	16	0.775029
TrueSpot	CTT1-CY5	0.996439	0.998698	1	0.997741	0.00304033		Big-FISH	DeepBlink	TsixE-TMR	16	0.775029
Big-FISH	CTT1-CY5	0.734844	0.754075	0.769644	0.750413	0.0378242		RS-FISH	DeepBlink	TsixE-TMR	20	0.775029
RS-FISH	CTT1-CY5	0.98497	0.98831	0.989985	0.986645	0.00617023		TrueSpot	Big-FISH	TsixI-TMR	25	0.00793651
DeepBlink	CTT1-CY5	0.844225	0.854209	0.861853	0.851869	0.0200144		TrueSpot	RS-FISH	TsixI-TMR	21	0.0952381
TrueSpot	STL1-TMR	0.999689	1	1	0.999689	0.000622		TrueSpot	DeepBlink	TsixI-TMR	25	0.00793651
Big-FISH	STL1-TMR	0.732171	0.74525	0.757983	0.744903	0.031489		Big-FISH	RS-FISH	TsixI-TMR	0	0.00793651
RS-FISH	STL1-TMR	0.97734	0.982742	0.987504	0.982101	0.00839902		Big-FISH	DeepBlink	TsixI-TMR	0	0.00793651
DeepBlink	STL1-TMR	0.748733	0.788438	0.817856	0.77815	0.0544299		RS-FISH	DeepBlink	TsixI-TMR	25	0.00793651
TrueSpot	HeLa CY5	0.979232	0.985258	0.99488	0.979477	0.0251572		TrueSpot	Big-FISH	CTT1-CY5	16	0.029401
Big-FISH	HeLa CY5	0.955944	0.956943	0.975948	0.962084	0.0210804		TrueSpot	RS-FISH	CTT1-CY5	16	0.029401
RS-FISH	HeLa CY5	0.93368	0.982451	0.989052	0.963145	0.0373315		TrueSpot	DeepBlink	CTT1-CY5	16	0.029401
DeepBlink	HeLa CY5	0.093023	0.126844	0.4375	0.293692	0.281429		Big-FISH	RS-FISH	CTT1-CY5	0	0.028571
TrueSpot	HeLa GFP	0.939858	0.948684	0.971542	0.94043	0.0566244		Big-FISH	DeepBlink	CTT1-CY5	0	0.028571
Big-FISH	HeLa GFP	0.896524	0.916728	0.923036	0.899065	0.0539436		RS-FISH	DeepBlink	CTT1-CY5	16	0.028571
RS-FISH	HeLa GFP	0.956466	0.989596	0.998858	0.962816	0.0585814		TrueSpot	Big-FISH	STL1-TMR	16	0.026519
DeepBlink	HeLa GFP	0.0180942	0.0589245	0.306429	0.244305	0.373475		TrueSpot	RS-FISH	STL1-TMR	16	0.026519
TrueSpot	Msb2	1	1	1	1	0		TrueSpot	DeepBlink	STL1-TMR	16	0.026519
Big-FISH	Msb2	0.978596	0.981394	0.984191	0.981394	0.00791323		Big-FISH	RS-FISH	STL1-TMR	0	0.028571
RS-FISH	Msb2	0.96845	0.973132	0.977813	0.973132	0.013242		Big-FISH	DeepBlink	STL1-TMR	4	0.342857
DeepBlink	Msb2	0.587688	0.632741	0.677793	0.632741	0.127428		RS-FISH	DeepBlink	STL1-TMR	16	0.028571
TrueSpot	Opy2	1	1	1	1	0		TrueSpot	Big-FISH	HeLa CY5	26	0.228133
Big-FISH	Opy2	0.991549	0.994366	0.997183	0.994366	0.00796768		TrueSpot	RS-FISH	HeLa CY5	22.5	0.52111
RS-FISH	Opy2	0.987355	0.987824	0.988294	0.987824	0.00132865		TrueSpot	DeepBlink	HeLa CY5	30	0.004329
DeepBlink	Opy2	0.493439	0.50173	0.51002	0.50173	0.0234484		Big-FISH	RS-FISH	HeLa CY5	14.5	0.630356
TrueSpot	H3K36me3	0.965502	0.986957	0.997671	0.976215	0.030971		Big-FISH	DeepBlink	HeLa CY5	30	0.004329
Big-FISH	H3K36me3	0.925014	0.949301	0.966715	0.942428	0.0412165		RS-FISH	DeepBlink	HeLa CY5	30	0.004329
RS-FISH	H3K36me3	0.673148	0.902511	0.930279	0.700916	0.469487		TrueSpot	Big-FISH	HeLa GFP	28.5	0.108695
DeepBlink	H3K36me3	0.197205	0.229205	0.280743	0.248743	0.101159		TrueSpot	RS-FISH	HeLa GFP	10	0.227313
TrueSpot	H3K4me2	0.977719	0.978711	0.979703	0.978711	0.0028058		TrueSpot	DeepBlink	HeLa GFP	32.5	0.024722
Big-FISH	H3K4me2	0.898398	0.904985	0.911572	0.904985	0.0186308		Big-FISH	RS-FISH	HeLa GFP	6	0.065081
RS-FISH	H3K4me2	0.976672	0.97744	0.978207	0.97744	0.00217152		Big-FISH	DeepBlink	HeLa GFP	30.5	0.054241
DeepBlink	H3K4me2	0.416098	0.468915	0.521731	0.468915	0.149388		RS-FISH	DeepBlink	HeLa GFP	34	0.012907
TrueSpot	Tsix-AF594	N/A	N/A	N/A	1	N/A		TrueSpot	Big-FISH	Msb2	4	0.220671
Big-FISH	Tsix-AF594	N/A	N/A	N/A	0.902527	N/A		TrueSpot	RS-FISH	Msb2	4	0.220671
RS-FISH	Tsix-AF594	N/A	N/A	N/A	0.932862	N/A		TrueSpot	DeepBlink	Msb2	4	0.220671
DeepBlink	Tsix-AF594	N/A	N/A	N/A	0.946996	N/A		Big-FISH	RS-FISH	Msb2	3	0.666667
TrueSpot	CElegans	N/A	N/A	N/A	1	N/A		Big-FISH	DeepBlink	Msb2	4	0.333333
Big-FISH	CElegans	N/A	N/A	N/A	0.923436	N/A		RS-FISH	DeepBlink	Msb2	4	0.333333
RS-FISH	CElegans	N/A	N/A	N/A	0.998133	N/A		TrueSpot	Big-FISH	Opy2	3	0.617075
DeepBlink	CElegans	N/A	N/A	N/A	0.338936	N/A		TrueSpot	RS-FISH	Opy2	4	0.220671
								TrueSpot	DeepBlink	Opy2	4	0.220671
								Big-FISH	RS-FISH	Opy2	3	0.666667
								Big-FISH	DeepBlink	Opy2	4	0.333333
								RS-FISH	DeepBlink	Opy2	4	0.333333
								TrueSpot	Big-FISH	H3K36me3	12	0.342857
								TrueSpot	RS-FISH	H3K36me3	13	0.2
								TrueSpot	DeepBlink	H3K36me3	16	0.0285714
								Big-FISH	RS-FISH	H3K36me3	10	0.685714
								Big-FISH	DeepBlink	H3K36me3	16	0.0285714
								RS-FISH	DeepBlink	H3K36me3	12	0.342857
								TrueSpot	Big-FISH	H3K4me2	4	0.333333
								TrueSpot	RS-FISH	H3K4me2	3	0.666667
								TrueSpot	DeepBlink	H3K4me2	4	0.333333
								Big-FISH	RS-FISH	H3K4me2	0	0.333333
								Big-FISH	DeepBlink	H3K4me2	4	0.333333
								RS-FISH	DeepBlink	H3K4me2	4	0.333333

## Sheet: Table S2B
[i] Tool	Group	25th Percentile	50th Precentile	75th Percentile	Mean	St. Dev.		[ii] Tool X	Tool Y	Group	MW Statistic	p
TrueSpot	XistE_CY5	0.854669	0.863627	0.915434	0.886095	0.0411644		TrueSpot	Big-FISH	XistE_CY5	42	0.0262238
Big-FISH	XistE_CY5	0.744092	0.779137	0.840186	0.793847	0.0895132		TrueSpot	RS-FISH	XistE_CY5	49	0.000582751
RS-FISH	XistE_CY5	0.0656095	0.145721	0.293976	0.194694	0.171933		TrueSpot	DeepBlink	XistE_CY5	40	0.0530303
DeepBlink	XistE_CY5	0.776109	0.832335	0.861342	0.812344	0.0807689		Big-FISH	RS-FISH	XistE_CY5	49	0.000582751
TrueSpot	XistI_CY5	0.796634	0.861942	0.881153	0.826396	0.103275		Big-FISH	DeepBlink	XistE_CY5	21	0.710373
Big-FISH	XistI_CY5	0.696037	0.746976	0.787459	0.720376	0.109538		RS-FISH	DeepBlink	XistE_CY5	0	0.000582751
RS-FISH	XistI_CY5	0.161634	0.390479	0.418662	0.292865	0.180666		TrueSpot	Big-FISH	XistI_CY5	29	0.0930736
DeepBlink	XistI_CY5	0.661629	0.70747	0.72968	0.671903	0.0926272		TrueSpot	RS-FISH	XistI_CY5	36	0.0021645
TrueSpot	TsixE-TMR	0.933055	0.934398	0.940923	0.934172	0.01698		TrueSpot	DeepBlink	XistI_CY5	31	0.0411255
Big-FISH	TsixE-TMR	0.853165	0.872484	0.905617	0.870243	0.0437814		Big-FISH	RS-FISH	XistI_CY5	36	0.0021645
RS-FISH	TsixE-TMR	0.777608	0.801378	0.81558	0.779519	0.0660581		Big-FISH	DeepBlink	XistI_CY5	24	0.393939
DeepBlink	TsixE-TMR	0.77337	0.785686	0.843456	0.798299	0.068363		RS-FISH	DeepBlink	XistI_CY5	0	0.0021645
TrueSpot	TsixI-TMR	0.782024	0.819775	0.835611	0.807139	0.0368664		TrueSpot	Big-FISH	TsixE-TMR	34	0.00865801
Big-FISH	TsixI-TMR	0.647433	0.657483	0.724469	0.674009	0.0501368		TrueSpot	RS-FISH	TsixE-TMR	36	0.0021645
RS-FISH	TsixI-TMR	0.766676	0.768273	0.781434	0.761191	0.0540351		TrueSpot	DeepBlink	TsixE-TMR	36	0.0021645
DeepBlink	TsixI-TMR	0.226338	0.234612	0.238622	0.233274	0.0163942		Big-FISH	RS-FISH	TsixE-TMR	33	0.0151515
TrueSpot	CTT1-CY5	0.899729	0.917431	0.928836	0.911135	0.0252147		Big-FISH	DeepBlink	TsixE-TMR	30	0.0649351
Big-FISH	CTT1-CY5	0.690745	0.704188	0.719178	0.705735	0.0190461		RS-FISH	DeepBlink	TsixE-TMR	16	0.818182
RS-FISH	CTT1-CY5	0.901527	0.918923	0.933465	0.916068	0.0258473		TrueSpot	Big-FISH	TsixI-TMR	25	0.00793651
DeepBlink	CTT1-CY5	0.6698	0.742123	0.783669	0.711346	0.104315		TrueSpot	RS-FISH	TsixI-TMR	20	0.150794
TrueSpot	STL1-TMR	0.917968	0.933917	0.943165	0.927215	0.0392881		TrueSpot	DeepBlink	TsixI-TMR	25	0.00793651
Big-FISH	STL1-TMR	0.655593	0.681815	0.711138	0.684916	0.0391462		Big-FISH	RS-FISH	TsixI-TMR	2	0.031746
RS-FISH	STL1-TMR	0.883124	0.905782	0.923806	0.901149	0.033118		Big-FISH	DeepBlink	TsixI-TMR	25	0.00793651
DeepBlink	STL1-TMR	0.615005	0.680526	0.722661	0.657141	0.0911654		RS-FISH	DeepBlink	TsixI-TMR	25	0.00793651
TrueSpot	HeLa CY5	0.843527	0.86988	0.904537	0.878126	0.0556487		TrueSpot	Big-FISH	CTT1-CY5	16	0.0285714
Big-FISH	HeLa CY5	0.709171	0.815026	0.898839	0.786353	0.163422		TrueSpot	RS-FISH	CTT1-CY5	6	0.685714
RS-FISH	HeLa CY5	0.718176	0.732114	0.751273	0.727071	0.0438636		TrueSpot	DeepBlink	CTT1-CY5	16	0.0285714
DeepBlink	HeLa CY5	0.086957	0.116643	0.306378	0.208133	0.16487		Big-FISH	RS-FISH	CTT1-CY5	0	0.0285714
TrueSpot	HeLa GFP	0.749854	0.784347	0.801894	0.786215	0.0841976		Big-FISH	DeepBlink	CTT1-CY5	6	0.685714
Big-FISH	HeLa GFP	0.114996	0.357633	0.620916	0.392048	0.309713		RS-FISH	DeepBlink	CTT1-CY5	16	0.0285714
RS-FISH	HeLa GFP	0.397138	0.574309	0.646346	0.557276	0.237649		TrueSpot	Big-FISH	STL1-TMR	16	0.0285714
DeepBlink	HeLa GFP	0.018483	0.0599355	0.209603	0.158682	0.218222		TrueSpot	RS-FISH	STL1-TMR	12	0.342857
TrueSpot	Msb2	0.891671	0.894813	0.897954	0.894813	0.0088848		TrueSpot	DeepBlink	STL1-TMR	16	0.0285714
Big-FISH	Msb2	0.508025	0.544844	0.581664	0.544844	0.104142		Big-FISH	RS-FISH	STL1-TMR	0	0.0285714
RS-FISH	Msb2	0.798229	0.803557	0.808885	0.803557	0.0150699		Big-FISH	DeepBlink	STL1-TMR	9	0.885714		Measurement: PR-AUC
DeepBlink	Msb2	0.457833	0.494398	0.530964	0.494398	0.103424		RS-FISH	DeepBlink	STL1-TMR	16	0.0285714
TrueSpot	Opy2	0.887844	0.892234	0.896624	0.892234	0.0124182		TrueSpot	Big-FISH	HeLa CY5	25	0.309524
Big-FISH	Opy2	0.398131	0.488832	0.579533	0.488832	0.256541		TrueSpot	RS-FISH	HeLa CY5	36	0.0021645
RS-FISH	Opy2	0.80117	0.809046	0.816922	0.809046	0.0222767		TrueSpot	DeepBlink	HeLa CY5	30	0.004329
DeepBlink	Opy2	0.404796	0.408268	0.411741	0.408268	0.00982101		Big-FISH	RS-FISH	HeLa CY5	25	0.309524
TrueSpot	H3K36me3	0.788159	0.814561	0.842505	0.816104	0.0511868		Big-FISH	DeepBlink	HeLa CY5	30	0.004329
Big-FISH	H3K36me3	0.709241	0.753117	0.798116	0.754239	0.0520421		RS-FISH	DeepBlink	HeLa CY5	30	0.004329
RS-FISH	H3K36me3	0.692739	0.693111	0.770918	0.744734	0.0900602		TrueSpot	Big-FISH	HeLa GFP	33	0.0151515
DeepBlink	H3K36me3	0.159968	0.196227	0.257374	0.221115	0.0957042		TrueSpot	RS-FISH	HeLa GFP	31	0.0411255
TrueSpot	H3K4me2	0.732341	0.778545	0.824749	0.778545	0.130685		TrueSpot	DeepBlink	HeLa GFP	36	0.0021645
Big-FISH	H3K4me2	0.668977	0.70539	0.741802	0.70539	0.102989		Big-FISH	RS-FISH	HeLa GFP	12	0.393939
RS-FISH	H3K4me2	0.704561	0.744957	0.785353	0.744957	0.114257		Big-FISH	DeepBlink	HeLa GFP	30	0.0649351
DeepBlink	H3K4me2	0.309749	0.376978	0.444206	0.376978	0.19015		RS-FISH	DeepBlink	HeLa GFP	34	0.00865801
TrueSpot	Tsix-AF594	N/A	N/A	N/A	0.901694	N/A		TrueSpot	Big-FISH	Msb2	4	0.333333
Big-FISH	Tsix-AF594	N/A	N/A	N/A	0.843836	N/A		TrueSpot	RS-FISH	Msb2	4	0.333333
RS-FISH	Tsix-AF594	N/A	N/A	N/A	0.585907	N/A		TrueSpot	DeepBlink	Msb2	4	0.333333
DeepBlink	Tsix-AF594	N/A	N/A	N/A	0.756838	N/A		Big-FISH	RS-FISH	Msb2	0	0.333333
TrueSpot	CElegans	N/A	N/A	N/A	0.96343	N/A		Big-FISH	DeepBlink	Msb2	3	0.666667
Big-FISH	CElegans	N/A	N/A	N/A	0.901937	N/A		RS-FISH	DeepBlink	Msb2	4	0.333333
RS-FISH	CElegans	N/A	N/A	N/A	0.91035	N/A		TrueSpot	Big-FISH	Opy2	4	0.333333
DeepBlink	CElegans	N/A	N/A	N/A	0.294858	N/A		TrueSpot	RS-FISH	Opy2	4	0.333333
								TrueSpot	DeepBlink	Opy2	4	0.333333
								Big-FISH	RS-FISH	Opy2	0	0.333333
								Big-FISH	DeepBlink	Opy2	2	1
								RS-FISH	DeepBlink	Opy2	4	0.333333
								TrueSpot	Big-FISH	H3K36me3	13	0.2
								TrueSpot	RS-FISH	H3K36me3	9	0.4
								TrueSpot	DeepBlink	H3K36me3	16	0.0285714
								Big-FISH	RS-FISH	H3K36me3	8	0.628571
								Big-FISH	DeepBlink	H3K36me3	16	0.0285714
								RS-FISH	DeepBlink	H3K36me3	12	0.0571429
								TrueSpot	Big-FISH	H3K4me2	3	0.666667
								TrueSpot	RS-FISH	H3K4me2	3	0.666667
								TrueSpot	DeepBlink	H3K4me2	4	0.333333
								Big-FISH	RS-FISH	H3K4me2	1	0.666667
								Big-FISH	DeepBlink	H3K4me2	4	0.333333
								RS-FISH	DeepBlink	H3K4me2	4	0.333333

## Sheet: Table S2C
[i] Tool	Group	25th Percentile	50th Precentile	75th Percentile	Mean	St. Dev.		[ii] Tool X	Tool Y	Group	MW Statistic	p
TrueSpot	XistE_CY5	0.757991	0.84	0.887504	0.818672	0.106158		TrueSpot	Big-FISH	XistE_CY5	40	0.0530303
Big-FISH	XistE_CY5	0.560003	0.690763	0.725479	0.636556	0.138189		TrueSpot	Big-FISH	XistI_CY5	28	0.132035		Measurement: F-Score
TrueSpot	XistI_CY5	0.671072	0.801059	0.828682	0.763143	0.119564		TrueSpot	Big-FISH	TsixE-TMR	16	0.818182
Big-FISH	XistI_CY5	0.379199	0.644378	0.69414	0.54507	0.23364		TrueSpot	Big-FISH	TsixI-TMR	20	0.150794
TrueSpot	TsixE-TMR	0.761482	0.814246	0.853853	0.807207	0.0640254		TrueSpot	Big-FISH	CTT1-CY5	16	0.0285714
Big-FISH	TsixE-TMR	0.801807	0.824703	0.835811	0.815545	0.0285361		TrueSpot	Big-FISH	STL1-TMR	16	0.0285714
TrueSpot	TsixI-TMR	0.663594	0.695473	0.78481	0.722543	0.0711132		TrueSpot	Big-FISH	HeLa CY5	25	0.309524
Big-FISH	TsixI-TMR	0.014878	0.660269	0.670757	0.41015	0.361161		TrueSpot	Big-FISH	HeLa GFP	24	0.393939
TrueSpot	CTT1-CY5	0.868283	0.899257	0.919691	0.888717	0.0425154		TrueSpot	Big-FISH	Msb2	4	0.333333
Big-FISH	CTT1-CY5	0.611899	0.775327	0.779586	0.616158	0.328756		TrueSpot	Big-FISH	Opy2	4	0.333333
TrueSpot	STL1-TMR	0.882048	0.899941	0.909241	0.891348	0.0376336		TrueSpot	Big-FISH	H3K36me3	11	0.485714
Big-FISH	STL1-TMR	0.569088	0.742739	0.775404	0.601753	0.337083		TrueSpot	Big-FISH	H3K4me2	4	0.333333
TrueSpot	HeLa CY5	0.257089	0.707315	0.778773	0.532153	0.353916
Big-FISH	HeLa CY5	0.507049	0.639791	0.668756	0.533053	0.222878
TrueSpot	HeLa GFP	0.215962	0.357971	0.519828	0.348809	0.231349
Big-FISH	HeLa GFP	0.181326	0.228415	0.306405	0.246601	0.0829156
TrueSpot	Msb2	0.778005	0.785028	0.792051	0.785028	0.019864
Big-FISH	Msb2	0.228112	0.343845	0.459579	0.343845	0.327344
TrueSpot	Opy2	0.790698	0.791359	0.792021	0.791359	0.00187171
Big-FISH	Opy2	0.170894	0.324682	0.47847	0.324682	0.434978
TrueSpot	H3K36me3	0.389398	0.5334	0.606816	0.462813	0.23422
Big-FISH	H3K36me3	0.333786	0.391964	0.451939	0.393762	0.126507
TrueSpot	H3K4me2	0.563574	0.575623	0.587673	0.575623	0.0340818
Big-FISH	H3K4me2	0.319116	0.346778	0.374439	0.346778	0.0782378
TrueSpot	Tsix-AF594	N/A	N/A	N/A	0.834951	N/A
Big-FISH	Tsix-AF594	N/A	N/A	N/A	0.810345	N/A
TrueSpot	CElegans	N/A	N/A	N/A	0.889632	N/A
Big-FISH	CElegans	N/A	N/A	N/A	0.801948	N/A
TrueSpot	simerly_HiBkg_ARH_Mc3r_AF488	0.481551	0.606587	0.69055	0.596105	0.123267
Big-FISH	simerly_HiBkg_ARH_Mc3r_AF488	0.345336	0.472238	0.523035	0.436638	0.106538
TrueSpot	simerly_LoBkg_Mc3r_AF488	0.731374	0.813027	0.875392	0.768278	0.136593
Big-FISH	simerly_LoBkg_Mc3r_AF488	0.356181	0.375	0.486255	0.402042	0.0842242
TrueSpot	simerly_40x_Mc3r_AF488	0.722939	0.798341	0.939734	0.804184	0.150913
Big-FISH	simerly_40x_Mc3r_AF488	0.895662	0.903666	0.966083	0.886123	0.11278
TrueSpot	simerly_40x_Oxtr_AF647	0.787116	0.818613	0.85011	0.818613	0.089087
Big-FISH	simerly_40x_Oxtr_AF647	0.792652	0.825532	0.858412	0.825532	0.0929987
TrueSpot	simerly_40x_Slc32a1_AF647	N/A	N/A	N/A	0.667396	N/A
Big-FISH	simerly_40x_Slc32a1_AF647	N/A	N/A	N/A	0.650997	N/A
TrueSpot	simerly_40x_Glp1r_AF647	N/A	N/A	N/A	0.890474	N/A
Big-FISH	simerly_40x_Glp1r_AF647	N/A	N/A	N/A	0.892464	N/A
TrueSpot	simerly_40x_Esr1_tdTom	0.829716	0.932159	0.932716	0.864235	0.118614
Big-FISH	simerly_40x_Esr1_tdTom	0.910296	0.912446	0.914609	0.912455	0.00431301
TrueSpot	simerly_40x_Slc17a6_tdTom	N/A	N/A	N/A	0.825339	N/A
Big-FISH	simerly_40x_Slc17a6_tdTom	N/A	N/A	N/A	0.916413	N/A
TrueSpot	simerly_40x_Th_tdTom	N/A	N/A	N/A	0.874442	N/A
Big-FISH	simerly_40x_Th_tdTom	N/A	N/A	N/A	0.886256	N/A

## Sheet: Table S3
Preset	Th. Version	Min Window Size	Max Window Size	Win. Size Increment	Reweight Fit	Log Mode	Weight - Medians	Weight - 2Fit Node	Weight - 2Fit Intercept	Add St. Devs.	Spline Iterations	Use Spot Count Curve?	Use Diff Curve?	Min MAD Factor	Max MAD Factor
1	1.0.0	6	21	3	N	Fit	0.5	0	0.5	2	3	N	N	-1	1
2	1.0.0	6	21	3	N	Fit	0.5	0	0.5	1	3	N	N	-1	1
3	1.0.0	3	21	3	N	Fit	0.25	0	0.75	0	3	N	N	-1	1
4	1.0.0	3	21	3	N	Fit	0	0.5	0.5	0	3	N	N	-1	1
5	1.0.0	3	18	3	N	Fit	0	1	0	0	3	N	N	-1	1
6	1.0.0	0	0	3	N	Fit	0	1	0	0	3	Y	N	-1	1
1	1.1.0	0.012	0.048	0.006	N/A	All	0.5	0	0.5	1	N/A	N	Y	-1	1
2	1.1.0	0.012	0.048	0.006	N/A	All	0.5	0	0.5	0.5	N/A	N	N	-1	1
3	1.1.0	0.012	0.048	0.006	N/A	All	0.5	0	0.5	0	N/A	N	Y	-1	1
4	1.1.0	3	21	3	N/A	All	0.5	0	0.5	0	N/A	N	N	-1	1
5	1.1.0	0.12	0.042	0.006	N/A	Fit	0.5	0	0.5	0	N/A	N	N	-1	1
6	1.1.0	0.006	0.042	0.006	N/A	Fit	0.25	0	0.75	0	N/A	N	N	-1	1
7	1.1.0	0.006	0.036	0.006	N/A	Fit	0.25	0.5	0.25	0	N/A	N	N	-1	1
8	1.1.0	0.006	0.036	0.006	N/A	Fit	0.15	0.85	0	0	N/A	N	N	-1	1
9	1.1.0	0.006	0.036	0.006	N/A	None	0.1	0.9	0	0	N/A	Y	N	-1	1
10	1.1.0	0.006	0.036	0.006	N/A	None	0.1	0.9	0	-0.5	N/A	Y	N	-1	1
11	1.1.0	0.006	0.036	0.006	N/A	None	0.1	0.9	0	-1	N/A	Y	N	-1	1

## Sheet: Table S4
Group	Supergroup	N	LR Slope	LR I.cept.	Pearson Est.	Pearson p	Pearson CI95 (Low)	Pearson CI95 (High)	Spearman Est.	Spearman p
hela_18min_CY5	HeLa CY5	106	0.745008	12.5181	0.837362	4.89167e-29	0.769523	0.886513	0.716528	5.83044e-18
hela_18min_GFP	HeLa GFP	106	0.0888726	128.986	0.1441	0.14056	-0.0479745	0.325897	0.354105	0.000196153
hela_5hr_CY5	HeLa CY5	56	-0.00450812	21.9285	-0.20818	0.123642	-0.446636	0.0578884	0.0855399	0.530768
hela_5hr_GFP	HeLa GFP	56	0.0643924	48.0503	0.316217	0.0175843	0.0581508	0.534669	0.343302	0.00958812
hela_nostim_CY5	HeLa CY5	143	0.709175	47.1969	0.754825	1.32752e-27	0.674213	0.817662	0.795833	1.59877e-32
hela_nostim_GFP	HeLa GFP	143	0.0634921	137.102	0.0810551	0.335871	-0.084214	0.241984	0.17724	0.0342028
mesc0_TsixE_TMR	Tsix (Exonic)	151	0.965016	0.771912	0.908279	2.93384e-58	0.875578	0.932694	0.89468	5.19493e-54
mesc0_XistE_CY5	Xist (Exonic)	151	0.944859	-0.349692	0.983466	1.77381e-112	0.977252	0.987993	0.772328	3.63883e-31
mesc1_TsixE_TMR	Tsix (Exonic)	94	1.1948	2.02119	0.908914	1.02418e-36	0.865731	0.938665	0.832761	2.35879e-25
mesc1_XistE_CY5	Xist (Exonic)	94	0.874618	-0.255157	0.957465	1.89578e-51	0.936534	0.971594	0.839447	4.23624e-26
mesc4_TsixE_AF594	Tsix (Exonic)	24	1.20382	-0.43922	0.92789	6.74967e-11	0.838261	0.968696	0.947186	2.40467e-12
mesc4_XistE_CY5	Xist (Exonic)	25	0.995893	-0.205333	0.999901	4.08558e-44	0.999772	0.999957	0.737154	2.62961e-05
mescH_TsixE_TMR	Tsix (Exonic)	57	0.946149	0.898668	0.828998	1.68366e-15	0.725047	0.896017	0.772969	1.85455e-12
mescH_XistE_CY5	Xist (Exonic)	57	0.340865	-0.00151787	0.552291	8.42995e-06	0.340762	0.710597	0.478442	0.000166969
mescHistD0_H3K36me3_AF488	H3K36me3	315	0.157326	26.4952	0.4502	3.98684e-17	0.357477	0.534135	0.409698	3.51666e-14
mescHistD0_H3K4me2_AF488	H3K4me2	136	0.811552	-251.6	0.832972	2.97741e-36	0.773031	0.878171	0.844899	3.16876e-38
mescHistD0_TsixI_TMR	Tsix (Intronic)	451	0.00240962	2.98656	0.11384	0.0155742	0.0217322	0.204031	0.489068	1.69837e-28
mescHistD0_XistI_CY5	Xist (Intronic)	451	0.0652068	0.0471588	0.291985	2.58395e-10	0.205181	0.374231	0.333841	3.34024e-13
mescHistD2_H3K36me3_AF488	H3K36me3	252	0.303713	-101.316	0.789708	5.68255e-55	0.738171	0.832081	0.773653	1.85447e-51
mescHistD2_H3K4me2_AF488	H3K4me2	159	0.583739	-137.973	0.708209	1.63348e-25	0.621016	0.778087	0.727401	1.83312e-27
mescHistD2_TsixI_TMR	Tsix (Intronic)	411	0.00122434	2.30057	0.105935	0.0317826	0.00930081	0.200608	0.284889	4.09548e-09
mescHistD2_XistI_CY5	Xist (Intronic)	411	1.04189	0.138652	0.91708	1.99214e-165	0.900206	0.931203	0.946341	9.48422e-203
sctc_E1R1C1_0min	0.2M CTT1 00min	1619	1.1627	-0.11354	0.924457	0	0.91704	0.931234	0.907323	0
sctc_E1R1C1_10min	0.2M CTT1 10min	539	1.30906	-0.819138	0.982467	0	0.979266	0.985178	0.988748	0
sctc_E1R1C1_15min	0.2M CTT1 15min	556	1.10292	1.06042	0.951293	2.70919e-285	0.942712	0.958617	0.961471	7.16967586460948e-313
sctc_E1R1C1_1min	0.2M CTT1 01min	702	0.837931	0.0234356	0.87037	1.44902e-217	0.851194	0.887225	0.895143	8.14572e-248
sctc_E1R1C1_20min	0.2M CTT1 20min	1251	1.23885	-0.882167	0.968114	0	0.964438	0.971415	0.979476	0
sctc_E1R1C1_25min	0.2M CTT1 25min	613	1.06921	-0.174102	0.97318	0	0.968639	0.977071	0.98039	0
sctc_E1R1C1_2min	0.2M CTT1 02min	707	1.22969	-0.183587	0.97294	0	0.968699	0.976613	0.876617	3.69046e-226
sctc_E1R1C1_30min	0.2M CTT1 30min	977	0.964065	0.386699	0.972956	0	0.969392	0.97611	0.981548	0
sctc_E1R1C1_35min	0.2M CTT1 35min	336	0.995105	-0.424045	0.972649	7.94945e-214	0.966205	0.977877	0.972511	1.8146e-213
sctc_E1R1C1_40min	0.2M CTT1 40min	737	1.11116	-0.381624	0.974136	0	0.97017	0.977581	0.963385	0
sctc_E1R1C1_45min	0.2M CTT1 45min	1011	1.11161	-0.326042	0.974698	0	0.971421	0.977604	0.979191	0
sctc_E1R1C1_4min	0.2M CTT1 04min	812	1.19723	-0.220104	0.964348	0	0.959188	0.968867	0.913761	4.07969766396951e-319
sctc_E1R1C1_50min	0.2M CTT1 50min	397	1.18843	-0.772454	0.969144	2.40054e-242	0.962534	0.974604	0.962689	2.493e-226
sctc_E1R1C1_55min	0.2M CTT1 55min	1107	1.15497	-0.503527	0.977241	0	0.974427	0.979748	0.979685	0
sctc_E1R1C1_6min	0.2M CTT1 06min	672	1.23306	-0.217334	0.97661	0	0.972835	0.979866	0.941886	1.26836532600365e-319
sctc_E1R1C1_8min	0.2M CTT1 08min	1191	1.33024	-0.212763	0.978805	0	0.976282	0.981061	0.986012	0
sctc_E1R1C2_0min	0.2M STL1 00min	1619	-1.40782e-05	0.695789	-0.000287751	0.990769	-0.0490044	0.0484303	0.275126	1.647e-29
sctc_E1R1C2_10min	0.2M STL1 10min	539	1.51981	-0.634375	0.974735	0	0.970144	0.978628	0.980184	0
sctc_E1R1C2_15min	0.2M STL1 15min	556	1.38286	-0.791217	0.959636	2.19721e-307	0.952488	0.965727	0.968488	0
sctc_E1R1C2_1min	0.2M STL1 01min	702	0.00394344	0.228162	0.147663	8.60313e-05	0.0744796	0.219264	0.3595	7.65503e-23
sctc_E1R1C2_20min	0.2M STL1 20min	1251	1.27478	-1.38401	0.967103	0	0.963314	0.970507	0.95376	0
sctc_E1R1C2_25min	0.2M STL1 25min	613	0.0145473	1.8277	0.138711	0.000573215	0.0601818	0.215534	0.222437	2.60786e-08
sctc_E1R1C2_2min	0.2M STL1 02min	707	-5.9984e-05	0.412774	-0.00158443	0.966455	-0.0753105	0.0721589	0.0792143	0.0352174
sctc_E1R1C2_30min	0.2M STL1 30min	977	0.00240953	0.513532	0.104609	0.00105824	0.0421668	0.166237	0.364474	4.63346e-32
sctc_E1R1C2_35min	0.2M STL1 35min	336	0.00378128	0.508533	0.156756	0.00397034	0.0506108	0.2594	0.205126	0.000152879
sctc_E1R1C2_40min	0.2M STL1 40min	737	0.00399683	0.288745	0.159241	1.40268e-05	0.0880358	0.228827	0.24341	2.11555e-11
sctc_E1R1C2_45min	0.2M STL1 45min	1011	0.00269348	0.0905915	0.197824	2.22302e-10	0.137851	0.256352	0.209699	1.64588e-11
sctc_E1R1C2_4min	0.2M STL1 04min	812	0.00177394	0.265128	0.120847	0.000558591	0.0524837	0.188083	0.0923441	0.00846407
sctc_E1R1C2_50min	0.2M STL1 50min	397	0.0055819	-0.0876946	0.247762	5.75625e-07	0.153073	0.337943	0.236946	1.80264e-06
sctc_E1R1C2_55min	0.2M STL1 55min	1107	0.0022199	0.300609	0.115497	0.000117482	0.0569649	0.173238	0.0631377	0.0356923
sctc_E1R1C2_6min	0.2M STL1 06min	672	1.58366	0.101658	0.965696	0	0.960194	0.970449	0.927275	4.38568e-288
sctc_E1R1C2_8min	0.2M STL1 08min	1191	1.29027	3.63894	0.85513	0	0.839084	0.869688	0.857922	0
sctc_E1R2C1_0min	0.2M CTT1 00min	1619	1.24419	-0.143409	0.94737	0	0.942135	0.952143	0.914885	0
sctc_E1R2C1_10min	0.2M CTT1 10min	813	1.62015	1.51701	0.937304	0	0.928377	0.94515	0.958659	0
sctc_E1R2C1_15min	0.2M CTT1 15min	641	1.30437	0.00407098	0.96309	0	0.957027	0.968312	0.969414	0
sctc_E1R2C1_1min	0.2M CTT1 01min	962	0.786551	-0.010128	0.879564	5.97636245331419e-312	0.864414	0.893118	0.84922	1.74023e-268
sctc_E1R2C1_20min	0.2M CTT1 20min	1393	1.3261	-0.944326	0.968771	0	0.965368	0.971844	0.974696	0
sctc_E1R2C1_25min	0.2M CTT1 25min	223	1.05229	-0.39078	0.97804	1.67349e-152	0.971492	0.983097	0.978582	1.09042e-153
sctc_E1R2C1_2min	0.2M CTT1 02min	1112	1.04812	-0.111955	0.890906	0	0.878109	0.90243	0.845246	2.31105e-304
sctc_E1R2C1_30min	0.2M CTT1 30min	181	1.16052	-0.887109	0.973782	4.7827e-117	0.964985	0.980392	0.971811	2.88343e-114
sctc_E1R2C1_35min	0.2M CTT1 35min	663	1.10569	-0.610551	0.971373	0	0.966733	0.975375	0.983356	0
sctc_E1R2C1_40min	0.2M CTT1 40min	662	0.958149	0.179657	0.977858	0	0.974252	0.980964	0.966337	0
sctc_E1R2C1_45min	0.2M CTT1 45min	253	1.09367	-0.181344	0.974728	2.13485e-165	0.967733	0.980223	0.96341	1.55973e-145
sctc_E1R2C1_4min	0.2M CTT1 04min	1018	1.21202	-0.00602085	0.957167	0	0.951694	0.962032	0.952898	0
sctc_E1R2C1_50min	0.2M CTT1 50min	118	0.992515	-0.130442	0.988927	5.752e-98	0.98408	0.992305	0.927698	1.83531e-51
sctc_E1R2C1_55min	0.2M CTT1 55min	446	0.916785	0.157637	0.975061	2.07339e-292	0.970032	0.979254	0.980064	9.26908328412487e-314
sctc_E1R2C1_6min	0.2M CTT1 06min	1132	1.22153	-0.0355857	0.984598	0	0.982708	0.986282	0.98517	0
sctc_E1R2C1_8min	0.2M CTT1 08min	366	1.42342	-0.496094	0.973519	2.19165e-235	0.967568	0.97839	0.985528	1.14343e-282
sctc_E1R2C2_0min	0.2M STL1 00min	1619	0.00344367	0.352828	0.0796927	0.00133101	0.0310961	0.127913	0.102422	3.64641e-05
sctc_E1R2C2_10min	0.2M STL1 10min	813	0.572972	0.81441	0.462926	2.02497e-44	0.407127	0.515282	0.406232	1.18727e-33
sctc_E1R2C2_15min	0.2M STL1 15min	641	1.47909	-0.72294	0.974314	0	0.970066	0.977966	0.979167	0
sctc_E1R2C2_1min	0.2M STL1 01min	962	0.0022936	0.12965	0.12995	5.28918e-05	0.0672969	0.191583	0.183707	9.50272e-09
sctc_E1R2C2_20min	0.2M STL1 20min	1393	0.277806	4.13774	0.45359	1.24383e-71	0.410857	0.494336	0.551845	7.78228e-112
sctc_E1R2C2_25min	0.2M STL1 25min	223	0.0193361	3.64574	0.110588	0.0995163	-0.0210957	0.2385	0.201379	0.00251656
sctc_E1R2C2_2min	0.2M STL1 02min	1112	0.00310715	0.132959	0.0815729	0.00649546	0.0228957	0.13969	0.193777	7.20176e-11
sctc_E1R2C2_30min	0.2M STL1 30min	181	0.00448811	1.41998	0.0685442	0.359217	-0.0780944	0.21228	0.190829	0.0100751
sctc_E1R2C2_35min	0.2M STL1 35min	663	0.000660286	0.236258	0.04865	0.210914	-0.0275961	0.124333	0.0764571	0.049086
sctc_E1R2C2_40min	0.2M STL1 40min	662	0.00283004	0.0485866	0.223691	5.94055e-09	0.150047	0.294866	0.221299	8.68437e-09
sctc_E1R2C2_45min	0.2M STL1 45min	253	0.00847491	-0.0668535	0.36852	1.47762e-09	0.256866	0.470465	0.298225	1.36231e-06
sctc_E1R2C2_4min	0.2M STL1 04min	1018	-0.000922918	0.427274	-0.0271261	0.387268	-0.088421	0.0343736	0.0174936	0.577179
sctc_E1R2C2_50min	0.2M STL1 50min	118	0.0129737	0.0586891	0.370534	3.6246e-05	0.203398	0.516687	0.371217	3.49741e-05
sctc_E1R2C2_55min	0.2M STL1 55min	446	0.00388183	0.224619	0.210384	7.43574e-06	0.119873	0.297426	0.207915	9.55294e-06
sctc_E1R2C2_6min	0.2M STL1 06min	1132	1.38391	0.417059	0.970605	0	0.967028	0.973799	0.877116	0
sctc_E1R2C2_8min	0.2M STL1 08min	366	0.195146	6.3164	0.293474	1.05422e-08	0.196888	0.38442	0.580509	2.3523e-34
sctc_E2R1C1_0min	0.4M CTT1 00min	918	0.82343	0.0126405	0.92352	0	0.913397	0.932502	0.89592	0
sctc_E2R1C1_10min	0.4M CTT1 10min	1480	0.573659	30.2421	0.268248	8.27265e-26	0.220305	0.314898	0.31601	1.1198e-35
sctc_E2R1C1_15min	0.4M CTT1 15min	3127	1.24227	34.1537	0.635091	0	0.6137	0.655549	0.561188	5.48407e-259
sctc_E2R1C1_1min	0.4M CTT1 01min	2738	0.909438	-0.00158456	0.926737	0	0.921259	0.931847	0.927085	0
sctc_E2R1C1_20min	0.4M CTT1 20min	1821	0.701219	52.9206	0.435669	3.11032e-85	0.397693	0.472155	0.349053	2.56189e-53
sctc_E2R1C1_25min	0.4M CTT1 25min	1611	1.53848	4.27834	0.919998	0	0.912144	0.927178	0.912136	0
sctc_E2R1C1_2min	0.4M CTT1 02min	1074	0.924961	-0.0569762	0.971957	0	0.968445	0.975083	0.902796	0
sctc_E2R1C1_30min	0.4M CTT1 30min	458	1.4674	1.18543	0.966157	1.78319e-270	0.959468	0.971758	0.967884	1.41036e-275
sctc_E2R1C1_35min	0.4M CTT1 35min	683	1.58592	-1.50937	0.922289	2.34147e-283	0.910249	0.932771	0.931877	4.24732e-302
sctc_E2R1C1_40min	0.4M CTT1 40min	526	1.47107	-1.456	0.959247	8.9035e-290	0.951811	0.965556	0.964831	3.17152e-306
sctc_E2R1C1_45min	0.4M CTT1 45min	401	1.63763	-2.46781	0.955109	6.53838e-213	0.945627	0.962969	0.976538	3.41563e-268
sctc_E2R1C1_4min	0.4M CTT1 04min	548	0.778652	0.0562839	0.826193	3.60129e-138	0.797631	0.851058	0.888365	1.01224e-186
sctc_E2R1C1_50min	0.4M CTT1 50min	325	1.10374	0.325602	0.978834	1.31039e-224	0.973734	0.982952	0.983199	1.17133e-240
sctc_E2R1C1_55min	0.4M CTT1 55min	419	1.21681	-0.24212	0.972234	3.75337e-265	0.966449	0.977033	0.985782	0
sctc_E2R1C1_6min	0.4M CTT1 06min	688	1.19158	0.0273548	0.970754	0	0.966109	0.974771	0.973373	0
sctc_E2R1C1_8min	0.4M CTT1 08min	424	1.17944	0.192097	0.954206	2.72503e-223	0.944831	0.962018	0.983387	7.31948594342299e-315
sctc_E2R1C2_0min	0.4M STL1 00min	918	0.00389002	0.0218757	0.234037	6.9061e-13	0.171937	0.294285	0.277915	9.61121e-18
sctc_E2R1C2_10min	0.4M STL1 10min	1480	0.211438	31.3225	0.207606	7.14175e-16	0.158326	0.255854	0.430231	9.74169e-68
sctc_E2R1C2_15min	0.4M STL1 15min	3127	0.377801	51.3508	0.273388	1.00583e-54	0.240642	0.305512	0.428762	4.71509e-140
sctc_E2R1C2_1min	0.4M STL1 01min	2738	0.00507125	0.109572	0.137547	4.88898e-13	0.100605	0.174109	0.176323	1.47284e-20
sctc_E2R1C2_20min	0.4M STL1 20min	1821	0.378169	56.4265	0.344568	6.4695e-52	0.303435	0.384419	0.43656	1.29683e-85
sctc_E2R1C2_25min	0.4M STL1 25min	1611	1.20632	38.8853	0.536231	1.29657e-120	0.5005	0.570138	0.536997	5.11294e-121
sctc_E2R1C2_2min	0.4M STL1 02min	1074	0.00420139	0.00796152	0.16308	7.69062e-08	0.104279	0.220745	0.152421	5.20323e-07
sctc_E2R1C2_30min	0.4M STL1 30min	458	0.278235	3.30514	0.577159	4.93234e-42	0.512642	0.635195	0.491052	3.59778e-29
sctc_E2R1C2_35min	0.4M STL1 35min	683	0.11027	-0.436668	0.293711	4.67617e-15	0.223618	0.360782	0.328993	1.0543e-18
sctc_E2R1C2_40min	0.4M STL1 40min	526	0.00952278	0.867566	0.139625	0.00132565	0.0547846	0.222463	0.223034	2.36247e-07
sctc_E2R1C2_45min	0.4M STL1 45min	401	0.00159188	0.618094	0.0263203	0.59923	-0.071794	0.12393	0.132203	0.00803135
sctc_E2R1C2_4min	0.4M STL1 04min	548	0.00620687	0.0816438	0.203684	1.52662e-06	0.122006	0.282621	0.240271	1.2308e-08
sctc_E2R1C2_50min	0.4M STL1 50min	325	0.0019307	0.330213	0.0906737	0.102741	-0.018299	0.197518	0.168214	0.00234586
sctc_E2R1C2_55min	0.4M STL1 55min	419	0.000650283	0.313998	0.0337847	0.490391	-0.0622171	0.129167	0.0489073	0.317933
sctc_E2R1C2_6min	0.4M STL1 06min	688	0.0504963	1.48732	0.271945	3.94901e-13	0.20129	0.339785	0.260197	4.14183e-12
sctc_E2R1C2_8min	0.4M STL1 08min	424	0.128238	14.2807	0.244182	3.57268e-07	0.152494	0.331702	0.367854	4.94167e-15
sctc_E2R2C1_0min	0.4M CTT1 00min	396	0.962831	-0.178903	0.920337	1.03026e-162	0.903757	0.934159	0.791399	3.08488e-86
sctc_E2R2C1_10min	0.4M CTT1 10min	644	1.40167	-0.114111	0.967873	0	0.962594	0.972418	0.973213	0
sctc_E2R2C1_15min	0.4M CTT1 15min	363	1.6077	0.0828411	0.947215	1.98989e-180	0.935492	0.956855	0.951569	5.28617e-187
sctc_E2R2C1_1min	0.4M CTT1 01min	1487	0.933322	-0.13821	0.948347	0	0.942972	0.953228	0.843761	0
sctc_E2R2C1_20min	0.4M CTT1 20min	1732	1.39841	32.8105	0.622051	4.72478e-186	0.592304	0.650104	0.541753	1.07802e-132
sctc_E2R2C1_25min	0.4M CTT1 25min	122	1.27451	11.6311	0.917289	8.19304e-50	0.883607	0.941526	0.933735	2.24602e-55
sctc_E2R2C1_2min	0.4M CTT1 02min	211	0.761125	-0.0335311	0.942526	1.8437e-101	0.925247	0.955903	0.8344	5.57274e-56
sctc_E2R2C1_30min	0.4M CTT1 30min	338	1.75675	2.29732	0.936281	9.87174e-155	0.921659	0.948248	0.935314	1.14068e-153
sctc_E2R2C1_35min	0.4M CTT1 35min	403	1.60268	4.6888	0.933101	3.31412e-180	0.919201	0.944679	0.926316	4.2589e-172
sctc_E2R2C1_40min	0.4M CTT1 40min	562	1.20031	-0.097842	0.965688	0	0.959625	0.970854	0.960691	7.5512096680042e-314
sctc_E2R2C1_45min	0.4M CTT1 45min	260	1.40873	1.77601	0.908551	8.70904e-100	0.88468	0.92767	0.892232	4.63084e-91
sctc_E2R2C1_4min	0.4M CTT1 04min	217	0.744875	-0.00868153	0.817972	1.55621e-53	0.768509	0.857716	0.77908	1.7527e-45
sctc_E2R2C1_50min	0.4M CTT1 50min	447	1.26039	-2.18225	0.960897	2.71389e-250	0.953089	0.967426	0.972619	3.71447e-284
sctc_E2R2C1_55min	0.4M CTT1 55min	580	1.4849	-2.67577	0.960035	7.70742407512345e-322	0.953117	0.96595	0.971196	0
sctc_E2R2C1_60min	0.4M CTT1 60min	815	1.11241	0.24435	0.973555	0	0.969714	0.976914	0.980717	0
sctc_E2R2C1_6min	0.4M CTT1 06min	788	1.13089	-0.0750931	0.970517	0	0.966165	0.974317	0.974369	0
sctc_E2R2C1_8min	0.4M CTT1 08min	344	1.14973	0.330474	0.97356	2.18933e-221	0.967409	0.978563	0.982766	7.9081e-253
sctc_E2R2C2_0min	0.4M STL1 00min	396	0.00492685	0.0637693	0.230851	3.44711e-06	0.135385	0.32207	0.216504	1.38386e-05
sctc_E2R2C2_10min	0.4M STL1 10min	644	0.343504	3.6427	0.546567	1.9358e-51	0.489999	0.598551	0.617884	4.59898e-69
sctc_E2R2C2_15min	0.4M STL1 15min	363	0.626694	12.5445	0.59321	7.06407e-36	0.522161	0.656083	0.525657	3.52996e-27
sctc_E2R2C2_1min	0.4M STL1 01min	1487	0.00718869	0.248944	0.0581415	0.0249587	0.00732887	0.108655	0.199882	7.25726e-15
sctc_E2R2C2_20min	0.4M STL1 20min	1732	0.272374	46.7696	0.269817	2.83859e-30	0.225583	0.312941	0.235148	3.45649e-23
sctc_E2R2C2_25min	0.4M STL1 25min	122	0.586894	19.3121	0.626916	1.11989e-14	0.505488	0.723995	0.56778	9.10916e-12
sctc_E2R2C2_2min	0.4M STL1 02min	211	-0.000753241	0.337033	-0.0583548	0.399041	-0.191911	0.0773232	0.0176478	0.798842
sctc_E2R2C2_30min	0.4M STL1 30min	338	0.503791	15.195	0.507191	1.70587e-23	0.423424	0.582359	0.456217	8.8712e-19
sctc_E2R2C2_35min	0.4M STL1 35min	403	0.394737	0.893682	0.747374	3.31951e-73	0.700856	0.787561	0.659754	1.0536e-51
sctc_E2R2C2_40min	0.4M STL1 40min	562	0.0936824	3.53182	0.384123	3.3582e-21	0.311304	0.452456	0.361906	7.81511e-19
sctc_E2R2C2_45min	0.4M STL1 45min	260	0.0126699	0.588427	0.16419	0.00798393	0.0434029	0.280246	0.275612	6.4718e-06
sctc_E2R2C2_4min	0.4M STL1 04min	217	-0.000200539	0.541063	-0.00954157	0.88886	-0.142545	0.1238	0.0276647	0.685294
sctc_E2R2C2_50min	0.4M STL1 50min	447	0.00591261	0.978975	0.0650044	0.170079	-0.0279123	0.156807	0.147817	0.00172629
sctc_E2R2C2_55min	0.4M STL1 55min	580	0.0086517	0.626799	0.06075	0.143948	-0.0207665	0.141464	0.17438	2.41115e-05
sctc_E2R2C2_60min	0.4M STL1 60min	815	0.000691719	0.369256	0.0285947	0.414935	-0.0401572	0.097077	0.087531	0.0124257
sctc_E2R2C2_6min	0.4M STL1 06min	788	0.0446394	2.1457	0.187029	1.2328e-07	0.11874	0.253558	0.534845	1.63607e-59
sctc_E2R2C2_8min	0.4M STL1 08min	344	0.0711999	5.52319	0.230466	1.58021e-05	0.12784	0.328209	0.220352	3.74245e-05
sctc_E2R3C1_0min	0.4M CTT1 00min	675	0.77503	-0.0237929	0.844809	6.02233e-185	0.821733	0.865119	0.830259	5.33287e-173
sctc_E2R3C1_10min	0.4M CTT1 10min	1063	1.38173	-0.599854	0.97285	0	0.969429	0.975892	0.98181	0
sctc_E2R3C1_15min	0.4M CTT1 15min	774	1.64877	-1.66027	0.95747	0	0.951179	0.962966	0.959141	0
sctc_E2R3C1_20min	0.4M CTT1 20min	1234	1.75841	-0.880197	0.957667	0	0.952781	0.962057	0.953247	0
sctc_E2R3C1_25min	0.4M CTT1 25min	1388	1.78247	-2.86622	0.963692	0	0.95974	0.967262	0.960422	0
sctc_E2R3C1_2min	0.4M CTT1 02min	993	1.21206	-0.145347	0.966548	0	0.962194	0.970409	0.910347	0
sctc_E2R3C1_30min	0.4M CTT1 30min	829	1.5424	-2.51841	0.957359	0	0.95128	0.962694	0.957672	0
sctc_E2R3C1_35min	0.4M CTT1 35min	928	1.558	-4.44107	0.958646	0	0.95309	0.963555	0.967937	0
sctc_E2R3C1_40min	0.4M CTT1 40min	839	1.50017	-4.34947	0.965409	0	0.960486	0.969728	0.978152	0
sctc_E2R3C1_45min	0.4M CTT1 45min	875	1.38353	-2.71966	0.976261	0	0.972936	0.979181	0.988744	0
sctc_E2R3C1_4min	0.4M CTT1 04min	514	1.16767	-0.112398	0.962637	1.1874e-292	0.955719	0.968492	0.925296	9.71566e-218
sctc_E2R3C1_50min	0.4M CTT1 50min	586	1.17798	-0.562503	0.973656	0	0.969084	0.977559	0.990358	0
sctc_E2R3C1_55min	0.4M CTT1 55min	1208	1.3309	-1.30457	0.979268	0	0.976818	0.981461	0.987886	0
sctc_E2R3C1_6min	0.4M CTT1 06min	1036	1.22364	-0.144336	0.98148	0	0.979102	0.983589	0.963929	0
sctc_E2R3C1_8min	0.4M CTT1 08min	763	1.23879	-0.226742	0.981335	0	0.978513	0.983788	0.987835	0
sctc_E2R3C2_0min	0.4M STL1 00min	675	-0.000797361	0.0546166	-0.0364448	0.344443	-0.111601	0.0391263	0.0443893	0.249445
sctc_E2R3C2_10min	0.4M STL1 10min	1063	1.47928	33.8316	0.329331	2.61816e-28	0.274642	0.381896	0.743363	1.65131e-187
sctc_E2R3C2_15min	0.4M STL1 15min	774	1.32521	21.4221	0.701508	1.08982e-115	0.663856	0.735612	0.740197	3.24813e-135
sctc_E2R3C2_20min	0.4M STL1 20min	1234	8.26009	35.8069	0.65114	9.33933e-150	0.617784	0.682157	0.718329	2.324e-196
sctc_E2R3C2_25min	0.4M STL1 25min	1388	0.899635	38.9046	0.512903	5.57783e-94	0.473053	0.550659	0.50859	3.50268e-92
sctc_E2R3C2_2min	0.4M STL1 02min	993	-0.000532823	0.0783793	-0.0278296	0.381014	-0.0898853	0.0344413	0.0351769	0.268105
sctc_E2R3C2_30min	0.4M STL1 30min	829	1.29456	-2.39742	0.955068	0	0.94867	0.960684	0.971049	0
sctc_E2R3C2_35min	0.4M STL1 35min	928	1.14586	-1.78282	0.963442	0	0.958517	0.967791	0.959999	0
sctc_E2R3C2_40min	0.4M STL1 40min	839	0.98779	-0.273059	0.937093	0	0.928287	0.944849	0.939236	0
sctc_E2R3C2_45min	0.4M STL1 45min	875	1.03526	-0.269486	0.94389	0	0.936179	0.950693	0.830145	1.03793e-223
sctc_E2R3C2_4min	0.4M STL1 04min	514	0.842353	-0.0688854	0.86081	2.6275e-152	0.836607	0.881658	0.701283	2.79066e-77
sctc_E2R3C2_50min	0.4M STL1 50min	586	0.734938	-0.0543601	0.855866	2.29909e-169	0.832586	0.876127	0.714739	9.55775e-93
sctc_E2R3C2_55min	0.4M STL1 55min	1208	1.69536	-0.229095	0.907304	0	0.896794	0.91679	0.672531	7.5075e-160
sctc_E2R3C2_6min	0.4M STL1 06min	1036	1.30292	0.00438368	0.970717	0	0.966982	0.974036	0.960067	0
sctc_E2R3C2_8min	0.4M STL1 08min	763	1.21077	3.18654	0.849672	1.05816e-213	0.82867	0.868285	0.878058	8.81071e-246

## Sheet: Table S5
Group	Target	sctc [NaCl]	sctc Replicate	sctc Time Point (min)	N	Tool	Th. Type	Stack Trimmed?	LR Slope	LR I.cept.	Pearson Est.	Pearson p	Pearson CI95 (Low)	Pearson CI95 (High)	Spearman Est.	Spearman p
Xist-CY5 (Intronic)	Xist	0	0	0	862	TrueSpot	Fixed	FALSE	0.67125	0.0692673	0.930083	0	0.920475	0.938567	0.919227	0
Xist-CY5 (Intronic)	Xist	0	0	0	862	TrueSpot	Fixed	TRUE	0.728109	0.0709911	0.92516	0	0.914906	0.934221	0.896791	8.4856e-307
Xist-CY5 (Intronic)	Xist	0	0	0	862	TrueSpot	Variable	FALSE	0.777413	0.552302	0.888086	1.57057e-292	0.873087	0.901405	0.738087	4.01841e-149
Xist-CY5 (Intronic)	Xist	0	0	0	862	TrueSpot	Variable	TRUE	0.850206	0.475757	0.875463	8.06407e-274	0.858899	0.890198	0.709974	4.13184e-133
Xist-CY5 (Intronic)	Xist	0	0	0	862	Big-FISH	Fixed	FALSE	0.14059	0.138632	0.578255	4.56155e-78	0.532024	0.621049	0.762237	1.26456e-164
Xist-CY5 (Intronic)	Xist	0	0	0	862	Big-FISH	Fixed	TRUE	0.25628	0.0619694	0.723943	3.69472e-130	0.689122	0.755429	0.766715	5.53311e-155
Xist-CY5 (Intronic)	Xist	0	0	0	862	Big-FISH	Variable	FALSE	0.517666	0.0908053	0.765563	6.63074e-167	0.736435	0.791857	0.74195	1.7447e-151
Xist-CY5 (Intronic)	Xist	0	0	0	862	Big-FISH	Variable	TRUE	0.61552	0.119159	0.779947	9.00551e-164	0.75117	0.805765	0.739114	2.10815e-138
Tsix-TMR (Intronic)	Tsix	0	0	0	862	TrueSpot	Fixed	FALSE	0.491313	0.781422	0.818672	2.26639e-209	0.795378	0.839551	0.826727	4.90996e-217
Tsix-TMR (Intronic)	Tsix	0	0	0	862	TrueSpot	Fixed	TRUE	0.590433	0.438319	0.844911	6.71701e-236	0.824663	0.862996	0.901526	4.18700944358207e-315
Tsix-TMR (Intronic)	Tsix	0	0	0	862	TrueSpot	Variable	FALSE	0.319637	0.16853	0.539867	2.28412e-66	0.490786	0.585533	0.554891	9.13682e-71
Tsix-TMR (Intronic)	Tsix	0	0	0	862	TrueSpot	Variable	TRUE	0.547148	0.551344	0.507926	1.00882e-57	0.45664	0.555847	0.562379	4.82888e-73
Tsix-TMR (Intronic)	Tsix	0	0	0	862	Big-FISH	Fixed	FALSE	0.34243	0.703037	0.658417	3.06964e-108	0.618851	0.69465	0.675794	4.69764e-116
Tsix-TMR (Intronic)	Tsix	0	0	0	862	Big-FISH	Fixed	TRUE	0.457305	0.336383	0.728941	9.0615e-137	0.695171	0.759501	0.77798	2.81096e-167
Tsix-TMR (Intronic)	Tsix	0	0	0	862	Big-FISH	Variable	FALSE	0.00173564	2.67112	0.121974	0.000331518	0.0556533	0.187222	0.420845	2.54121e-38
Tsix-TMR (Intronic)	Tsix	0	0	0	862	Big-FISH	Variable	TRUE	0.0457753	1.94736	0.299612	1.80719e-18	0.235989	0.360677	0.56729	5.143e-71
H3K36me3-AF488	H3K36me3	0	0	0	567	TrueSpot	Fixed	FALSE	0.05003	-0.287255	0.61921	2.53849e-61	0.565711	0.667517	0.593637	2.77972e-55
H3K36me3-AF488	H3K36me3	0	0	0	567	TrueSpot	Fixed	TRUE	0.191162	0.501891	0.931922	4.69818e-251	0.920193	0.94198	0.934166	5.03841e-255
H3K36me3-AF488	H3K36me3	0	0	0	567	TrueSpot	Variable	FALSE	0.174918	16.3488	0.591373	8.97491e-55	0.535086	0.642432	0.575353	2.76383e-51
H3K36me3-AF488	H3K36me3	0	0	0	567	TrueSpot	Variable	TRUE	0.606925	25.0875	0.808313	4.26466e-132	0.777736	0.835074	0.820442	2.65681e-139
H3K36me3-AF488	H3K36me3	0	0	0	567	Big-FISH	Fixed	FALSE	0.000867507	0.125558	0.211346	3.79626e-07	0.131288	0.288665	0.244911	3.43925e-09
H3K36me3-AF488	H3K36me3	0	0	0	567	Big-FISH	Fixed	TRUE	0.0174824	0.0738633	0.62743	7.06164e-55	0.570498	0.678361	0.6372	4.62603e-57
H3K36me3-AF488	H3K36me3	0	0	0	567	Big-FISH	Variable	FALSE	0.0369824	-9.94644	0.501515	1.90372e-37	0.437228	0.560702	0.460265	4.49607e-31
H3K36me3-AF488	H3K36me3	0	0	0	567	Big-FISH	Variable	TRUE	0.342239	-13.7087	0.775084	3.71208e-99	0.73707	0.80821	0.746921	2.34547e-88
H3K4me2-AF488	H3K4me2	0	0	0	295	TrueSpot	Fixed	FALSE	0.159275	-4.57773	0.893278	9.29104e-104	0.867582	0.914216	0.899964	1.18158e-107
H3K4me2-AF488	H3K4me2	0	0	0	295	TrueSpot	Fixed	TRUE	0.212711	1.49444	0.944557	9.50867e-144	0.930757	0.95567	0.949106	4.76195e-149
H3K4me2-AF488	H3K4me2	0	0	0	295	TrueSpot	Variable	FALSE	0.160686	281.439	0.231104	6.15301e-05	0.120075	0.336423	0.279665	1.05685e-06
H3K4me2-AF488	H3K4me2	0	0	0	295	TrueSpot	Variable	TRUE	0.171894	32.9675	0.716456	9.86446e-48	0.655925	0.767832	0.756929	4.5118e-56
H3K4me2-AF488	H3K4me2	0	0	0	295	Big-FISH	Fixed	FALSE	0.0138122	-0.731562	0.538354	1.44058e-23	0.451941	0.614757	0.552856	5.1705e-25
H3K4me2-AF488	H3K4me2	0	0	0	295	Big-FISH	Fixed	TRUE	0.0509294	-1.69561	0.737582	6.81673e-52	0.680722	0.785608	0.821267	2.21699e-73
H3K4me2-AF488	H3K4me2	0	0	0	295	Big-FISH	Variable	FALSE	0.11797	-26.9159	0.730793	1.6353e-50	0.672739	0.779904	0.735207	2.09567e-51
H3K4me2-AF488	H3K4me2	0	0	0	295	Big-FISH	Variable	TRUE	0.285726	20.5833	0.920721	9.08377e-122	0.901288	0.936455	0.910825	1.31227e-114
CTT1-CY5	CTT1	0.2	1	0	1619	TrueSpot	Fixed	FALSE	0.608984	0.147018	0.943389	0	0.937771	0.948513	0.963556	0
CTT1-CY5	CTT1	0.2	1	0	1619	TrueSpot	Fixed	TRUE	0.754917	0.120335	0.950275	0	0.945321	0.95479	0.904427	0
CTT1-CY5	CTT1	0.2	1	0	1619	TrueSpot	Variable	FALSE	0.708578	0.150773	0.956358	0	0.951996	0.960333	0.933644	0
CTT1-CY5	CTT1	0.2	1	0	1619	TrueSpot	Variable	TRUE	0.781182	0.154874	0.943916	0	0.938349	0.948994	0.890564	0
CTT1-CY5	CTT1	0.2	1	0	1619	Big-FISH	Fixed	FALSE	0.53925	0.0954213	0.899091	0	0.889328	0.908035	0.883617	0
CTT1-CY5	CTT1	0.2	1	0	1619	Big-FISH	Fixed	TRUE	0.809623	0.00457192	0.967953	0	0.964728	0.970887	0.860054	0
CTT1-CY5	CTT1	0.2	1	0	1619	Big-FISH	Variable	FALSE	0.622773	0.145806	0.909647	0	0.900851	0.917696	0.898823	0
CTT1-CY5	CTT1	0.2	1	0	1619	Big-FISH	Variable	TRUE	0.868853	0.0717808	0.958929	0	0.954818	0.962674	0.845131	0
CTT1-CY5	CTT1	0.2	1	10	539	TrueSpot	Fixed	FALSE	0.755048	1.26765	0.983331	0	0.980286	0.985909	0.992865	0
CTT1-CY5	CTT1	0.2	1	10	539	TrueSpot	Fixed	TRUE	0.783132	1.09425	0.988341	0	0.986205	0.990148	0.994133	0
CTT1-CY5	CTT1	0.2	1	10	539	TrueSpot	Variable	FALSE	0.687301	1.07856	0.960548	1.26424e-300	0.953439	0.96659	0.976476	0
CTT1-CY5	CTT1	0.2	1	10	539	TrueSpot	Variable	TRUE	0.517056	1.16633	0.709268	1.38805e-83	0.664625	0.748866	0.613278	5.42259e-57
CTT1-CY5	CTT1	0.2	1	10	539	Big-FISH	Fixed	FALSE	0.508352	1.02052	0.947292	1.24904e-267	0.93787	0.955318	0.963511	0
CTT1-CY5	CTT1	0.2	1	10	539	Big-FISH	Fixed	TRUE	0.669225	0.561162	0.971685	0	0.966548	0.976042	0.980825	0
CTT1-CY5	CTT1	0.2	1	10	539	Big-FISH	Variable	FALSE	0.662984	1.79464	0.970092	0	0.964672	0.974691	0.974719	0
CTT1-CY5	CTT1	0.2	1	10	539	Big-FISH	Variable	TRUE	0.801247	1.21851	0.984924	0	0.982168	0.987258	0.984812	0
CTT1-CY5	CTT1	0.2	1	15	556	TrueSpot	Fixed	FALSE	0.728869	1.36211	0.975994	0	0.971701	0.979642	0.986208	0
CTT1-CY5	CTT1	0.2	1	15	556	TrueSpot	Fixed	TRUE	0.763688	0.961607	0.979005	0	0.975244	0.9822	0.984371	0
CTT1-CY5	CTT1	0.2	1	15	556	TrueSpot	Variable	FALSE	0.712479	1.39811	0.966357	0	0.960376	0.971449	0.981235	0
CTT1-CY5	CTT1	0.2	1	15	556	TrueSpot	Variable	TRUE	0.759439	0.565637	0.976962	0	0.97284	0.980465	0.982345	0
CTT1-CY5	CTT1	0.2	1	15	556	Big-FISH	Fixed	FALSE	0.420877	1.78966	0.909676	1.427e-213	0.894159	0.92301	0.921877	2.86323e-230
CTT1-CY5	CTT1	0.2	1	15	556	Big-FISH	Fixed	TRUE	0.680946	0.754006	0.965047	0	0.958837	0.970334	0.970515	0
CTT1-CY5	CTT1	0.2	1	15	556	Big-FISH	Variable	FALSE	0.553965	2.38069	0.922108	1.30305e-230	0.908625	0.933671	0.948136	6.25877e-278
CTT1-CY5	CTT1	0.2	1	15	556	Big-FISH	Variable	TRUE	0.78149	1.2207	0.973012	0	0.968195	0.977108	0.977771	0
CTT1-CY5	CTT1	0.2	1	1	702	TrueSpot	Fixed	FALSE	0.821886	0.0474527	0.924003	1.83459e-294	0.91239	0.934131	0.964335	0
CTT1-CY5	CTT1	0.2	1	1	702	TrueSpot	Fixed	TRUE	0.860725	0.0468734	0.836877	2.31402e-185	0.813241	0.857757	0.873427	6.02758e-221
CTT1-CY5	CTT1	0.2	1	1	702	TrueSpot	Variable	FALSE	0.843016	0.0935154	0.905366	1.35325e-262	0.891065	0.917871	0.931134	0
CTT1-CY5	CTT1	0.2	1	1	702	TrueSpot	Variable	TRUE	0.95124	0.0726093	0.826255	1.19605e-176	0.801246	0.848382	0.847397	1.24275e-194
CTT1-CY5	CTT1	0.2	1	1	702	Big-FISH	Fixed	FALSE	0.665707	0.0147414	0.850879	7.40636e-198	0.829084	0.870093	0.832246	1.73169e-181
CTT1-CY5	CTT1	0.2	1	1	702	Big-FISH	Fixed	TRUE	0.606418	0.0136125	0.775232	8.62223e-142	0.743909	0.803156	0.767604	2.28301e-137
CTT1-CY5	CTT1	0.2	1	1	702	Big-FISH	Variable	FALSE	0.777876	0.0627837	0.899214	1.64495e-253	0.88404	0.912494	0.906781	8.9993e-265
CTT1-CY5	CTT1	0.2	1	1	702	Big-FISH	Variable	TRUE	0.808431	0.0617332	0.807852	7.09402e-163	0.780513	0.832107	0.790434	3.79139e-151
CTT1-CY5	CTT1	0.2	1	20	1251	TrueSpot	Fixed	FALSE	0.715242	1.68462	0.978717	0	0.976249	0.980931	0.989735	0
CTT1-CY5	CTT1	0.2	1	20	1251	TrueSpot	Fixed	TRUE	0.740877	1.56852	0.982799	0	0.9808	0.984592	0.991446	0
CTT1-CY5	CTT1	0.2	1	20	1251	TrueSpot	Variable	FALSE	0.658456	1.42389	0.95402	0	0.948762	0.958749	0.970331	0
CTT1-CY5	CTT1	0.2	1	20	1251	TrueSpot	Variable	TRUE	0.677922	1.28376	0.947795	0	0.941847	0.953149	0.963707	0
CTT1-CY5	CTT1	0.2	1	20	1251	Big-FISH	Fixed	FALSE	0.48114	1.04762	0.94791	0	0.941974	0.953253	0.953262	0
CTT1-CY5	CTT1	0.2	1	20	1251	Big-FISH	Fixed	TRUE	0.681633	0.725145	0.97707	0	0.974414	0.979454	0.981646	0
CTT1-CY5	CTT1	0.2	1	20	1251	Big-FISH	Variable	FALSE	0.610966	1.96946	0.960829	0	0.956333	0.964871	0.965899	0
CTT1-CY5	CTT1	0.2	1	20	1251	Big-FISH	Variable	TRUE	0.737947	1.85467	0.977614	0	0.975019	0.979941	0.979415	0
CTT1-CY5	CTT1	0.2	1	25	613	TrueSpot	Fixed	FALSE	0.820799	0.881591	0.984089	0	0.981377	0.986408	0.991953	0
CTT1-CY5	CTT1	0.2	1	25	613	TrueSpot	Fixed	TRUE	0.86184	0.618514	0.989679	0	0.987914	0.991187	0.993825	0
CTT1-CY5	CTT1	0.2	1	25	613	TrueSpot	Variable	FALSE	0.791601	0.903943	0.980161	0	0.976789	0.983048	0.988671	0
CTT1-CY5	CTT1	0.2	1	25	613	TrueSpot	Variable	TRUE	0.729668	0.84753	0.915732	3.88793e-244	0.901949	0.927652	0.939862	3.01986e-287
CTT1-CY5	CTT1	0.2	1	25	613	Big-FISH	Fixed	FALSE	0.529206	1.1962	0.956793	0	0.949549	0.963017	0.96034	0
CTT1-CY5	CTT1	0.2	1	25	613	Big-FISH	Fixed	TRUE	0.710804	0.745647	0.982064	0	0.979011	0.984676	0.984554	0
CTT1-CY5	CTT1	0.2	1	25	613	Big-FISH	Variable	FALSE	0.647397	1.98891	0.964437	0	0.958448	0.969577	0.956772	0
CTT1-CY5	CTT1	0.2	1	25	613	Big-FISH	Variable	TRUE	0.76747	1.90682	0.977223	0	0.973357	0.980533	0.97574	0
CTT1-CY5	CTT1	0.2	1	2	707	TrueSpot	Fixed	FALSE	0.846804	0.058421	0.992748	0	0.991599	0.993741	0.951303	0
CTT1-CY5	CTT1	0.2	1	2	707	TrueSpot	Fixed	TRUE	0.79212	0.0832203	0.988302	0	0.986452	0.989901	0.942631	0
CTT1-CY5	CTT1	0.2	1	2	707	TrueSpot	Variable	FALSE	0.870245	0.114031	0.988648	0	0.986852	0.990199	0.906423	4.31834e-266
CTT1-CY5	CTT1	0.2	1	2	707	TrueSpot	Variable	TRUE	0.841822	0.13422	0.983313	0	0.980682	0.985588	0.897797	2.77366e-253
CTT1-CY5	CTT1	0.2	1	2	707	Big-FISH	Fixed	FALSE	0.674421	0.0357213	0.971516	0	0.967055	0.975379	0.86557	6.26075e-214
CTT1-CY5	CTT1	0.2	1	2	707	Big-FISH	Fixed	TRUE	0.794308	-0.023264	0.970767	0	0.966191	0.974731	0.849225	1.05548e-197
CTT1-CY5	CTT1	0.2	1	2	707	Big-FISH	Variable	FALSE	0.763622	0.088397	0.97055	0	0.965941	0.974543	0.902194	1.15694e-259
CTT1-CY5	CTT1	0.2	1	2	707	Big-FISH	Variable	TRUE	0.846934	0.0577775	0.971552	0	0.967097	0.975411	0.890267	5.2674e-243
CTT1-CY5	CTT1	0.2	1	30	977	TrueSpot	Fixed	FALSE	0.727396	1.05279	0.969353	0	0.965323	0.972922	0.984311	0
CTT1-CY5	CTT1	0.2	1	30	977	TrueSpot	Fixed	TRUE	0.834041	0.769746	0.984481	0	0.982422	0.9863	0.984796	0
CTT1-CY5	CTT1	0.2	1	30	977	TrueSpot	Variable	FALSE	0.660916	0.946404	0.944005	0	0.936749	0.950451	0.961597	0
CTT1-CY5	CTT1	0.2	1	30	977	TrueSpot	Variable	TRUE	0.842861	0.920142	0.982464	0	0.98014	0.984518	0.982932	0
CTT1-CY5	CTT1	0.2	1	30	977	Big-FISH	Fixed	FALSE	0.455371	1.39008	0.922418	0	0.91249	0.931261	0.948296	0
CTT1-CY5	CTT1	0.2	1	30	977	Big-FISH	Fixed	TRUE	0.7484	0.456149	0.974566	0	0.971211	0.977534	0.976	0
CTT1-CY5	CTT1	0.2	1	30	977	Big-FISH	Variable	FALSE	0.520257	2.28866	0.93988	0	0.932107	0.946787	0.952813	0
CTT1-CY5	CTT1	0.2	1	30	977	Big-FISH	Variable	TRUE	0.792331	1.71593	0.963954	0	0.959229	0.968141	0.961398	0
CTT1-CY5	CTT1	0.2	1	35	336	TrueSpot	Fixed	FALSE	0.85447	0.414391	0.983817	1.74051e-251	0.979978	0.986925	0.990285	2.94582e-288
CTT1-CY5	CTT1	0.2	1	35	336	TrueSpot	Fixed	TRUE	0.859899	0.334311	0.986196	6.21905e-263	0.982917	0.98885	0.987165	3.54873e-268
CTT1-CY5	CTT1	0.2	1	35	336	TrueSpot	Variable	FALSE	0.831945	0.490587	0.976085	1.93683e-223	0.970439	0.980663	0.98709	9.41196e-268
CTT1-CY5	CTT1	0.2	1	35	336	TrueSpot	Variable	TRUE	0.888534	0.526213	0.983834	1.47173e-251	0.979999	0.986938	0.983552	2.58151e-250
CTT1-CY5	CTT1	0.2	1	35	336	Big-FISH	Fixed	FALSE	0.62727	0.386354	0.962726	9.73682e-192	0.954	0.969823	0.971148	5.23495e-210
CTT1-CY5	CTT1	0.2	1	35	336	Big-FISH	Fixed	TRUE	0.814863	-0.0754619	0.974494	7.97538e-219	0.968478	0.979373	0.972264	7.9431e-213
CTT1-CY5	CTT1	0.2	1	35	336	Big-FISH	Variable	FALSE	0.683988	0.75859	0.969694	1.70793e-206	0.962568	0.975481	0.965875	5.03122e-198
CTT1-CY5	CTT1	0.2	1	35	336	Big-FISH	Variable	TRUE	0.877179	0.53335	0.96859	6.14361e-204	0.961209	0.974584	0.961931	3.08904e-190
CTT1-CY5	CTT1	0.2	1	40	737	TrueSpot	Fixed	FALSE	0.810438	0.48972	0.987636	0	0.985725	0.989293	0.989977	0
CTT1-CY5	CTT1	0.2	1	40	737	TrueSpot	Fixed	TRUE	0.834641	0.273848	0.988055	0	0.986208	0.989655	0.982183	0
CTT1-CY5	CTT1	0.2	1	40	737	TrueSpot	Variable	FALSE	0.833628	0.425598	0.989418	0	0.987781	0.990837	0.989363	0
CTT1-CY5	CTT1	0.2	1	40	737	TrueSpot	Variable	TRUE	0.77646	0.47008	0.977772	0	0.974355	0.980737	0.976724	0
CTT1-CY5	CTT1	0.2	1	40	737	Big-FISH	Fixed	FALSE	0.566355	0.568031	0.946001	0	0.937856	0.953105	0.944957	0
CTT1-CY5	CTT1	0.2	1	40	737	Big-FISH	Fixed	TRUE	0.729362	0.0340146	0.972579	0	0.968377	0.976228	0.949216	0
CTT1-CY5	CTT1	0.2	1	40	737	Big-FISH	Variable	FALSE	0.68414	0.890487	0.963306	0	0.957714	0.96817	0.953978	0
CTT1-CY5	CTT1	0.2	1	40	737	Big-FISH	Variable	TRUE	0.831822	0.693228	0.976045	0	0.972368	0.979239	0.95852	0
CTT1-CY5	CTT1	0.2	1	45	1011	TrueSpot	Fixed	FALSE	0.806301	0.517228	0.985982	0	0.984154	0.9876	0.992387	0
CTT1-CY5	CTT1	0.2	1	45	1011	TrueSpot	Fixed	TRUE	0.83936	0.461359	0.988264	0	0.986731	0.98962	0.989274	0
CTT1-CY5	CTT1	0.2	1	45	1011	TrueSpot	Variable	FALSE	0.837016	0.543062	0.987534	0	0.985907	0.988974	0.991704	0
CTT1-CY5	CTT1	0.2	1	45	1011	TrueSpot	Variable	TRUE	0.872818	0.572454	0.987591	0	0.985971	0.989024	0.985755	0
CTT1-CY5	CTT1	0.2	1	45	1011	Big-FISH	Fixed	FALSE	0.588043	0.518517	0.957446	0	0.951988	0.962295	0.964991	0
CTT1-CY5	CTT1	0.2	1	45	1011	Big-FISH	Fixed	TRUE	0.763437	0.16931	0.981246	0	0.978808	0.983406	0.971337	0
CTT1-CY5	CTT1	0.2	1	45	1011	Big-FISH	Variable	FALSE	0.698748	0.932507	0.969261	0	0.965292	0.972783	0.963202	0
CTT1-CY5	CTT1	0.2	1	45	1011	Big-FISH	Variable	TRUE	0.864015	0.805512	0.978048	0	0.975199	0.980573	0.96686	0
CTT1-CY5	CTT1	0.2	1	4	812	TrueSpot	Fixed	FALSE	0.921498	0.0128442	0.985121	0	0.982942	0.987024	0.967098	0
CTT1-CY5	CTT1	0.2	1	4	812	TrueSpot	Fixed	TRUE	0.72374	0.0519215	0.954225	0	0.947638	0.960001	0.864449	3.85286e-244
CTT1-CY5	CTT1	0.2	1	4	812	TrueSpot	Variable	FALSE	0.950125	0.0456272	0.991057	0	0.989742	0.992204	0.977556	0
CTT1-CY5	CTT1	0.2	1	4	812	TrueSpot	Variable	TRUE	0.841387	0.1273	0.962233	0	0.956773	0.967015	0.883386	7.69264e-269
CTT1-CY5	CTT1	0.2	1	4	812	Big-FISH	Fixed	FALSE	0.659952	-0.0553402	0.929096	0	0.919043	0.937941	0.798679	7.52071e-181
CTT1-CY5	CTT1	0.2	1	4	812	Big-FISH	Fixed	TRUE	0.502349	-0.0637922	0.886227	6.48663e-273	0.870503	0.900143	0.686118	4.9025e-114
CTT1-CY5	CTT1	0.2	1	4	812	Big-FISH	Variable	FALSE	0.942254	0.0102852	0.975133	0	0.971511	0.9783	0.914839	3.14225750755033e-321
CTT1-CY5	CTT1	0.2	1	4	812	Big-FISH	Variable	TRUE	0.89493	0.0631629	0.953653	0	0.946987	0.959499	0.846885	2.29163e-224
CTT1-CY5	CTT1	0.2	1	50	397	TrueSpot	Fixed	FALSE	0.724992	0.642438	0.964779	3.48562e-231	0.957253	0.970999	0.990069	0
CTT1-CY5	CTT1	0.2	1	50	397	TrueSpot	Fixed	TRUE	0.752068	0.499744	0.978022	4.60326e-271	0.973287	0.981925	0.987557	1.88545331765937e-319
CTT1-CY5	CTT1	0.2	1	50	397	TrueSpot	Variable	FALSE	0.7169	0.752419	0.972192	3.90465e-251	0.966223	0.977118	0.991441	0
CTT1-CY5	CTT1	0.2	1	50	397	TrueSpot	Variable	TRUE	0.769371	0.499669	0.980999	2.01216e-283	0.976899	0.984378	0.987195	5.23567293685719e-317
CTT1-CY5	CTT1	0.2	1	50	397	Big-FISH	Fixed	FALSE	0.586191	0.305501	0.953215	2.47629e-207	0.94329	0.961437	0.951345	4.71499e-204
CTT1-CY5	CTT1	0.2	1	50	397	Big-FISH	Fixed	TRUE	0.734256	-0.0119203	0.972582	2.49403e-252	0.966695	0.97744	0.956387	3.22766e-213
CTT1-CY5	CTT1	0.2	1	50	397	Big-FISH	Variable	FALSE	0.666299	0.758204	0.970743	7.69947e-247	0.964469	0.975923	0.95866	1.04053e-217
CTT1-CY5	CTT1	0.2	1	50	397	Big-FISH	Variable	TRUE	0.835288	0.424812	0.983912	1.42803e-297	0.980434	0.986776	0.963956	3.0698e-229
CTT1-CY5	CTT1	0.2	1	55	1107	TrueSpot	Fixed	FALSE	0.793559	0.691722	0.986233	0	0.984522	0.987755	0.992575	0
CTT1-CY5	CTT1	0.2	1	55	1107	TrueSpot	Fixed	TRUE	0.841965	0.510206	0.991593	0	0.990545	0.992525	0.99435	0
CTT1-CY5	CTT1	0.2	1	55	1107	TrueSpot	Variable	FALSE	0.696101	0.799753	0.956158	0	0.950803	0.960942	0.978435	0
CTT1-CY5	CTT1	0.2	1	55	1107	TrueSpot	Variable	TRUE	0.807688	0.494341	0.985916	0	0.984166	0.987473	0.990658	0
CTT1-CY5	CTT1	0.2	1	55	1107	Big-FISH	Fixed	FALSE	0.542925	0.508954	0.95088	0	0.944898	0.956226	0.948884	0
CTT1-CY5	CTT1	0.2	1	55	1107	Big-FISH	Fixed	TRUE	0.706028	0.276953	0.975684	0	0.97268	0.97836	0.969847	0
CTT1-CY5	CTT1	0.2	1	55	1107	Big-FISH	Variable	FALSE	0.670292	1.11232	0.966909	0	0.962843	0.970537	0.954509	0
CTT1-CY5	CTT1	0.2	1	55	1107	Big-FISH	Variable	TRUE	0.785768	0.946209	0.981059	0	0.978712	0.983149	0.974431	0
CTT1-CY5	CTT1	0.2	1	6	672	TrueSpot	Fixed	FALSE	0.800119	0.10213	0.990087	0	0.988475	0.991475	0.982555	0
CTT1-CY5	CTT1	0.2	1	6	672	TrueSpot	Fixed	TRUE	0.838756	0.0808695	0.991699	0	0.990347	0.992862	0.985756	0
CTT1-CY5	CTT1	0.2	1	6	672	TrueSpot	Variable	FALSE	0.806897	0.262712	0.987202	0	0.985123	0.988992	0.959402	0
CTT1-CY5	CTT1	0.2	1	6	672	TrueSpot	Variable	TRUE	0.828322	0.205687	0.990782	0	0.989281	0.992073	0.955677	0
CTT1-CY5	CTT1	0.2	1	6	672	Big-FISH	Fixed	FALSE	0.516338	0.0756573	0.939465	7.2765597958232e-314	0.929906	0.947755	0.913379	1.08245e-263
CTT1-CY5	CTT1	0.2	1	6	672	Big-FISH	Fixed	TRUE	0.596715	0.0192902	0.937507	0	0.92765	0.946058	0.923217	1.72411e-280
CTT1-CY5	CTT1	0.2	1	6	672	Big-FISH	Variable	FALSE	0.784409	0.299073	0.980497	0	0.977342	0.983217	0.959314	0
CTT1-CY5	CTT1	0.2	1	6	672	Big-FISH	Variable	TRUE	0.859069	0.178099	0.988632	0	0.986784	0.990223	0.967971	0
CTT1-CY5	CTT1	0.2	1	8	1191	TrueSpot	Fixed	FALSE	0.699014	0.821167	0.96877	0	0.965074	0.97208	0.980519	0
CTT1-CY5	CTT1	0.2	1	8	1191	TrueSpot	Fixed	TRUE	0.734888	0.74363	0.984104	0	0.982207	0.985801	0.988154	0
CTT1-CY5	CTT1	0.2	1	8	1191	TrueSpot	Variable	FALSE	0.566999	0.523677	0.921274	0	0.912207	0.929438	0.941947	0
CTT1-CY5	CTT1	0.2	1	8	1191	TrueSpot	Variable	TRUE	0.521545	0.927594	0.911693	0	0.90158	0.92081	0.929098	0
CTT1-CY5	CTT1	0.2	1	8	1191	Big-FISH	Fixed	FALSE	0.312534	0.753023	0.850557	0	0.834051	0.865542	0.896795	0
CTT1-CY5	CTT1	0.2	1	8	1191	Big-FISH	Fixed	TRUE	0.475881	0.591927	0.902847	0	0.891778	0.912835	0.937663	0
CTT1-CY5	CTT1	0.2	1	8	1191	Big-FISH	Variable	FALSE	0.692284	1.17516	0.968983	0	0.965312	0.972271	0.978931	0
CTT1-CY5	CTT1	0.2	1	8	1191	Big-FISH	Variable	TRUE	0.810921	1.19346	0.976153	0	0.973319	0.978689	0.976255	0
CTT1-CY5	CTT1	0.2	2	0	1619	TrueSpot	Fixed	FALSE	0.647934	0.131231	0.954211	0	0.94964	0.958377	0.969063	0
CTT1-CY5	CTT1	0.2	2	0	1619	TrueSpot	Fixed	TRUE	0.744365	0.124896	0.953466	0	0.948822	0.957698	0.913941	0
CTT1-CY5	CTT1	0.2	2	0	1619	TrueSpot	Variable	FALSE	0.667655	0.167624	0.952896	0	0.948196	0.957179	0.931354	0
CTT1-CY5	CTT1	0.2	2	0	1619	TrueSpot	Variable	TRUE	0.767044	0.158965	0.948717	0	0.943612	0.95337	0.890854	0
CTT1-CY5	CTT1	0.2	2	0	1619	Big-FISH	Fixed	FALSE	0.578112	0.0619195	0.919827	0	0.911976	0.927003	0.860255	0
CTT1-CY5	CTT1	0.2	2	0	1619	Big-FISH	Fixed	TRUE	0.812475	-0.0065504	0.962642	0	0.958894	0.966054	0.838293	0
CTT1-CY5	CTT1	0.2	2	0	1619	Big-FISH	Variable	FALSE	0.668579	0.127136	0.931733	0	0.925003	0.937878	0.901916	0
CTT1-CY5	CTT1	0.2	2	0	1619	Big-FISH	Variable	TRUE	0.877004	0.0770272	0.959078	0	0.954981	0.962809	0.8496	0
CTT1-CY5	CTT1	0.2	2	10	813	TrueSpot	Fixed	FALSE	0.538107	0.352836	0.946622	0	0.93898	0.95333	0.9642	0
CTT1-CY5	CTT1	0.2	2	10	813	TrueSpot	Fixed	TRUE	0.630196	-0.106988	0.953851	0	0.947216	0.959669	0.964286	0
CTT1-CY5	CTT1	0.2	2	10	813	TrueSpot	Variable	FALSE	0.405102	1.54329	0.876275	2.0792e-259	0.85929	0.891329	0.920792	0
CTT1-CY5	CTT1	0.2	2	10	813	TrueSpot	Variable	TRUE	0.651229	1.35743	0.973168	0	0.969267	0.97658	0.981405	0
CTT1-CY5	CTT1	0.2	2	10	813	Big-FISH	Fixed	FALSE	0.23732	-0.169956	0.836326	6.67802e-214	0.8144	0.855868	0.856717	2.12795e-235
CTT1-CY5	CTT1	0.2	2	10	813	Big-FISH	Fixed	TRUE	0.301481	-0.168989	0.821321	6.84384e-200	0.797606	0.842501	0.849541	1.80149e-227
CTT1-CY5	CTT1	0.2	2	10	813	Big-FISH	Variable	FALSE	0.649855	1.82647	0.942219	0	0.933968	0.949465	0.954848	0
CTT1-CY5	CTT1	0.2	2	10	813	Big-FISH	Variable	TRUE	0.74816	2.42513	0.942683	0	0.934496	0.949873	0.953786	0
CTT1-CY5	CTT1	0.2	2	15	641	TrueSpot	Fixed	FALSE	0.699328	0.912362	0.949995	0	0.941844	0.957029	0.962895	0
CTT1-CY5	CTT1	0.2	2	15	641	TrueSpot	Fixed	TRUE	0.719193	0.579583	0.959217	0	0.952533	0.964977	0.967415	0
CTT1-CY5	CTT1	0.2	2	15	641	TrueSpot	Variable	FALSE	0.662724	1.21984	0.936946	5.88815e-294	0.926748	0.945764	0.959488	0
CTT1-CY5	CTT1	0.2	2	15	641	TrueSpot	Variable	TRUE	0.714028	1.19071	0.967839	0	0.962541	0.972398	0.978151	0
CTT1-CY5	CTT1	0.2	2	15	641	Big-FISH	Fixed	FALSE	0.370697	1.71256	0.785449	2.89013e-135	0.753862	0.813413	0.82278	6.13714e-159
CTT1-CY5	CTT1	0.2	2	15	641	Big-FISH	Fixed	TRUE	0.635124	-0.106809	0.926052	1.27536e-272	0.91417	0.936344	0.916104	8.04194e-256
CTT1-CY5	CTT1	0.2	2	15	641	Big-FISH	Variable	FALSE	0.68794	1.72469	0.952699	0	0.944976	0.95936	0.957492	0
CTT1-CY5	CTT1	0.2	2	15	641	Big-FISH	Variable	TRUE	0.796731	1.3067	0.979932	0	0.976602	0.982792	0.978616	0
CTT1-CY5	CTT1	0.2	2	1	962	TrueSpot	Fixed	FALSE	0.894782	0.0314999	0.961626	0	0.95656	0.966111	0.959655	0
CTT1-CY5	CTT1	0.2	2	1	962	TrueSpot	Fixed	TRUE	0.922737	0.0237456	0.941695	0	0.934086	0.948449	0.92715	0
CTT1-CY5	CTT1	0.2	2	1	962	TrueSpot	Variable	FALSE	0.955311	0.0631821	0.943104	0	0.935673	0.949699	0.903696	0
CTT1-CY5	CTT1	0.2	2	1	962	TrueSpot	Variable	TRUE	1.01008	0.0684232	0.910228	0	0.898727	0.920477	0.854031	1.04696e-274
CTT1-CY5	CTT1	0.2	2	1	962	Big-FISH	Fixed	FALSE	0.385727	-0.0207251	0.677363	3.82903e-130	0.641627	0.710165	0.602679	3.50064e-96
CTT1-CY5	CTT1	0.2	2	1	962	Big-FISH	Fixed	TRUE	0.368032	-0.0252006	0.6183	1.56149e-102	0.57767	0.655875	0.548744	9.6291e-77
CTT1-CY5	CTT1	0.2	2	1	962	Big-FISH	Variable	FALSE	0.76815	0.0344859	0.903352	0	0.891021	0.914351	0.879644	4.44347069406621e-312
CTT1-CY5	CTT1	0.2	2	1	962	Big-FISH	Variable	TRUE	0.868386	0.0136881	0.89701	0	0.883919	0.908696	0.835435	8.42598e-252
CTT1-CY5	CTT1	0.2	2	20	1393	TrueSpot	Fixed	FALSE	0.693481	2.26614	0.971449	0	0.968334	0.974262	0.985359	0
CTT1-CY5	CTT1	0.2	2	20	1393	TrueSpot	Fixed	TRUE	0.738508	1.94995	0.981982	0	0.980004	0.983765	0.989437	0
CTT1-CY5	CTT1	0.2	2	20	1393	TrueSpot	Variable	FALSE	0.664688	2.28019	0.958252	0	0.95373	0.96234	0.975968	0
CTT1-CY5	CTT1	0.2	2	20	1393	TrueSpot	Variable	TRUE	0.641751	1.91727	0.95014	0	0.944765	0.955004	0.965263	0
CTT1-CY5	CTT1	0.2	2	20	1393	Big-FISH	Fixed	FALSE	0.442197	1.45288	0.899248	0	0.888699	0.908845	0.906574	0
CTT1-CY5	CTT1	0.2	2	20	1393	Big-FISH	Fixed	TRUE	0.690751	0.77188	0.973261	0	0.97034	0.975897	0.97714	0
CTT1-CY5	CTT1	0.2	2	20	1393	Big-FISH	Variable	FALSE	0.636437	2.3124	0.949926	0	0.944528	0.95481	0.960642	0
CTT1-CY5	CTT1	0.2	2	20	1393	Big-FISH	Variable	TRUE	0.745766	2.35569	0.972869	0	0.969907	0.975544	0.974209	0
CTT1-CY5	CTT1	0.2	2	25	223	TrueSpot	Fixed	FALSE	0.816754	0.72075	0.989043	1.31779e-185	0.985752	0.991577	0.994465	2.98363e-218
CTT1-CY5	CTT1	0.2	2	25	223	TrueSpot	Fixed	TRUE	0.861295	0.179676	0.990071	2.61916e-190	0.987086	0.992368	0.987502	2.50948e-179
CTT1-CY5	CTT1	0.2	2	25	223	TrueSpot	Variable	FALSE	0.733788	1.11159	0.973534	1.17966e-143	0.965666	0.979618	0.985986	7.19241e-174
CTT1-CY5	CTT1	0.2	2	25	223	TrueSpot	Variable	TRUE	0.88167	0.794891	0.993353	1.70958e-209	0.991352	0.994893	0.990843	3.54777e-194
CTT1-CY5	CTT1	0.2	2	25	223	Big-FISH	Fixed	FALSE	0.541413	0.838066	0.960999	2.39399e-125	0.949499	0.96992	0.968034	1.00518e-134
CTT1-CY5	CTT1	0.2	2	25	223	Big-FISH	Fixed	TRUE	0.711997	-0.0925564	0.974955	2.87244e-146	0.967502	0.980715	0.970516	1.521e-138
CTT1-CY5	CTT1	0.2	2	25	223	Big-FISH	Variable	FALSE	0.631211	2.09174	0.969779	2.23612e-137	0.960817	0.976716	0.975976	3.05206e-148
CTT1-CY5	CTT1	0.2	2	25	223	Big-FISH	Variable	TRUE	0.738021	1.87413	0.975864	5.07632e-148	0.968677	0.981417	0.969456	7.12605e-137
CTT1-CY5	CTT1	0.2	2	2	1112	TrueSpot	Fixed	FALSE	0.749533	0.0714414	0.9697	0	0.965979	0.973019	0.957536	0
CTT1-CY5	CTT1	0.2	2	2	1112	TrueSpot	Fixed	TRUE	0.789907	0.0555473	0.975485	0	0.972465	0.978178	0.961019	0
CTT1-CY5	CTT1	0.2	2	2	1112	TrueSpot	Variable	FALSE	0.828936	0.111479	0.960528	0	0.955707	0.964834	0.917803	0
CTT1-CY5	CTT1	0.2	2	2	1112	TrueSpot	Variable	TRUE	0.858726	0.0951267	0.965471	0	0.961241	0.969246	0.923006	0
CTT1-CY5	CTT1	0.2	2	2	1112	Big-FISH	Fixed	FALSE	0.185727	0.0128539	0.523325	3.33294e-79	0.479283	0.564738	0.465867	5.46321e-61
CTT1-CY5	CTT1	0.2	2	2	1112	Big-FISH	Fixed	TRUE	0.239232	-0.0529678	0.585426	2.89275e-103	0.545409	0.622779	0.45924	4.20311e-59
CTT1-CY5	CTT1	0.2	2	2	1112	Big-FISH	Variable	FALSE	0.746438	0.0522151	0.929823	0	0.921401	0.937372	0.879894	0
CTT1-CY5	CTT1	0.2	2	2	1112	Big-FISH	Variable	TRUE	0.788635	0.0408913	0.937253	0	0.929691	0.944026	0.880167	0
CTT1-CY5	CTT1	0.2	2	30	181	TrueSpot	Fixed	FALSE	0.713708	1.10323	0.985001	1.54443e-138	0.97993	0.988798	0.993386	3.31665e-170
CTT1-CY5	CTT1	0.2	2	30	181	TrueSpot	Fixed	TRUE	0.824506	0.630816	0.98958	1.31342e-152	0.986046	0.992222	0.987843	1.19228e-146
CTT1-CY5	CTT1	0.2	2	30	181	TrueSpot	Variable	FALSE	0.740413	1.0854	0.986567	8.56015e-143	0.98202	0.98997	0.992057	4.11639e-163
CTT1-CY5	CTT1	0.2	2	30	181	TrueSpot	Variable	TRUE	0.853111	1.00318	0.985621	3.62802e-140	0.980757	0.989262	0.983401	1.25131e-134
CTT1-CY5	CTT1	0.2	2	30	181	Big-FISH	Fixed	FALSE	0.579553	1.04946	0.970952	4.07168e-113	0.961224	0.978267	0.981789	4.68e-131
CTT1-CY5	CTT1	0.2	2	30	181	Big-FISH	Fixed	TRUE	0.757481	0.428782	0.980977	2.23311e-129	0.974563	0.985786	0.976299	6.39176e-121
CTT1-CY5	CTT1	0.2	2	30	181	Big-FISH	Variable	FALSE	0.560529	1.76581	0.944751	1.23303e-88	0.926574	0.958524	0.961464	2.58754e-102
CTT1-CY5	CTT1	0.2	2	30	181	Big-FISH	Variable	TRUE	0.79008	1.14315	0.965173	3.55457e-106	0.953555	0.973924	0.953994	1.42663e-95
CTT1-CY5	CTT1	0.2	2	35	663	TrueSpot	Fixed	FALSE	0.769944	0.755381	0.984323	0	0.981763	0.986527	0.991315	0
CTT1-CY5	CTT1	0.2	2	35	663	TrueSpot	Fixed	TRUE	0.752393	0.705932	0.982888	0	0.980095	0.985292	0.987822	0
CTT1-CY5	CTT1	0.2	2	35	663	TrueSpot	Variable	FALSE	0.781042	0.817753	0.985997	0	0.983707	0.987966	0.989431	0
CTT1-CY5	CTT1	0.2	2	35	663	TrueSpot	Variable	TRUE	0.765594	0.744682	0.9834	0	0.98069	0.985732	0.983091	0
CTT1-CY5	CTT1	0.2	2	35	663	Big-FISH	Fixed	FALSE	0.581104	0.717362	0.965509	0	0.959937	0.970317	0.976142	0
CTT1-CY5	CTT1	0.2	2	35	663	Big-FISH	Fixed	TRUE	0.729131	0.175479	0.979365	0	0.976004	0.982259	0.974181	0
CTT1-CY5	CTT1	0.2	2	35	663	Big-FISH	Variable	FALSE	0.619643	1.21929	0.967802	0	0.962594	0.972295	0.964696	0
CTT1-CY5	CTT1	0.2	2	35	663	Big-FISH	Variable	TRUE	0.779119	0.776602	0.976843	0	0.973077	0.980087	0.973621	0
CTT1-CY5	CTT1	0.2	2	40	662	TrueSpot	Fixed	FALSE	0.821047	0.36254	0.982577	0	0.979732	0.985026	0.981455	0
CTT1-CY5	CTT1	0.2	2	40	662	TrueSpot	Fixed	TRUE	0.877646	0.283	0.988895	0	0.987075	0.990461	0.98467	0
CTT1-CY5	CTT1	0.2	2	40	662	TrueSpot	Variable	FALSE	0.757834	0.398462	0.963623	0	0.957748	0.968694	0.966461	0
CTT1-CY5	CTT1	0.2	2	40	662	TrueSpot	Variable	TRUE	0.87052	0.331246	0.986392	0	0.984165	0.988308	0.979928	0
CTT1-CY5	CTT1	0.2	2	40	662	Big-FISH	Fixed	FALSE	0.528796	0.646661	0.926372	4.10965e-282	0.914743	0.936467	0.937821	1.72058e-305
CTT1-CY5	CTT1	0.2	2	40	662	Big-FISH	Fixed	TRUE	0.782883	0.104443	0.97642	0	0.972583	0.979725	0.961488	0
CTT1-CY5	CTT1	0.2	2	40	662	Big-FISH	Variable	FALSE	0.654023	1.14623	0.951415	0	0.943625	0.958151	0.954457	0
CTT1-CY5	CTT1	0.2	2	40	662	Big-FISH	Variable	TRUE	0.921189	0.489875	0.985024	0	0.982575	0.987131	0.967921	0
CTT1-CY5	CTT1	0.2	2	45	253	TrueSpot	Fixed	FALSE	0.855072	0.153177	0.984107	2.00854e-190	0.979681	0.987575	0.991944	3.01713e-227
CTT1-CY5	CTT1	0.2	2	45	253	TrueSpot	Fixed	TRUE	0.908993	0.127958	0.994685	7.81508e-250	0.993194	0.995849	0.991972	1.97271e-227
CTT1-CY5	CTT1	0.2	2	45	253	TrueSpot	Variable	FALSE	0.867309	0.226111	0.982539	2.45157e-185	0.977681	0.986347	0.98154	2.48882e-182
CTT1-CY5	CTT1	0.2	2	45	253	TrueSpot	Variable	TRUE	0.916717	0.272851	0.992453	8.73714e-231	0.990339	0.994105	0.976736	7.46629e-170
CTT1-CY5	CTT1	0.2	2	45	253	Big-FISH	Fixed	FALSE	0.674812	0.131786	0.965656	6.32177e-149	0.956205	0.973096	0.945157	5.61709e-124
CTT1-CY5	CTT1	0.2	2	45	253	Big-FISH	Fixed	TRUE	0.802879	0.0841259	0.98424	7.05892e-191	0.979851	0.987679	0.961361	1.27726e-142
CTT1-CY5	CTT1	0.2	2	45	253	Big-FISH	Variable	FALSE	0.729866	0.375236	0.96545	1.32416e-148	0.955943	0.972933	0.957091	5.03822e-137
CTT1-CY5	CTT1	0.2	2	45	253	Big-FISH	Variable	TRUE	0.865634	0.296165	0.982685	8.61225e-186	0.977868	0.986462	0.948829	1.18549e-127
CTT1-CY5	CTT1	0.2	2	4	1018	TrueSpot	Fixed	FALSE	0.732215	0.0798787	0.965427	0	0.960988	0.969368	0.95422	0
CTT1-CY5	CTT1	0.2	2	4	1018	TrueSpot	Fixed	TRUE	0.79881	0.0606206	0.964706	0	0.960177	0.968728	0.948103	0
CTT1-CY5	CTT1	0.2	2	4	1018	TrueSpot	Variable	FALSE	0.722025	0.117693	0.962617	0	0.957825	0.966873	0.949541	0
CTT1-CY5	CTT1	0.2	2	4	1018	TrueSpot	Variable	TRUE	0.832272	0.109041	0.962607	0	0.957814	0.966864	0.948367	0
CTT1-CY5	CTT1	0.2	2	4	1018	Big-FISH	Fixed	FALSE	0.53088	0.00633974	0.914624	0	0.903983	0.924133	0.793759	1.29797e-221
CTT1-CY5	CTT1	0.2	2	4	1018	Big-FISH	Fixed	TRUE	0.595486	-0.0208113	0.910281	0	0.899126	0.920253	0.790282	2.37366e-218
CTT1-CY5	CTT1	0.2	2	4	1018	Big-FISH	Variable	FALSE	0.825467	0.0665983	0.97689	0	0.973904	0.979538	0.960731	0
CTT1-CY5	CTT1	0.2	2	4	1018	Big-FISH	Variable	TRUE	0.920134	0.0299381	0.975342	0	0.972158	0.978165	0.945363	0
CTT1-CY5	CTT1	0.2	2	50	118	TrueSpot	Fixed	FALSE	0.911101	0.0985322	0.996385	4.54294e-126	0.994793	0.99749	0.991062	2.46205e-103
CTT1-CY5	CTT1	0.2	2	50	118	TrueSpot	Fixed	TRUE	0.873205	-0.187147	0.974365	5.33367e-77	0.96326	0.982144	0.9234	4.61211e-50
CTT1-CY5	CTT1	0.2	2	50	118	TrueSpot	Variable	FALSE	0.930499	0.221857	0.995561	6.55133e-121	0.993609	0.996918	0.982872	4.72581e-87
CTT1-CY5	CTT1	0.2	2	50	118	TrueSpot	Variable	TRUE	0.930945	0.109046	0.983276	1.19477e-87	0.975985	0.988367	0.952943	5.77577e-62
CTT1-CY5	CTT1	0.2	2	50	118	Big-FISH	Fixed	FALSE	0.653666	0.221305	0.958819	2.98201e-65	0.941182	0.971247	0.932268	4.74741e-53
CTT1-CY5	CTT1	0.2	2	50	118	Big-FISH	Fixed	TRUE	0.735985	-0.186869	0.956499	6.70809e-64	0.937899	0.969615	0.883334	5.62586e-40
CTT1-CY5	CTT1	0.2	2	50	118	Big-FISH	Variable	FALSE	0.742211	0.442833	0.985003	2.26005e-90	0.978456	0.989571	0.966158	4.18267e-70
CTT1-CY5	CTT1	0.2	2	50	118	Big-FISH	Variable	TRUE	0.894744	0.302383	0.984604	1.02209e-89	0.977886	0.989293	0.940316	3.90129e-56
CTT1-CY5	CTT1	0.2	2	55	446	TrueSpot	Fixed	FALSE	0.732845	0.68623	0.979147	0	0.974932	0.98266	0.989305	0
CTT1-CY5	CTT1	0.2	2	55	446	TrueSpot	Fixed	TRUE	0.792532	0.566759	0.988074	0	0.985651	0.990091	0.978906	2.26364e-308
CTT1-CY5	CTT1	0.2	2	55	446	TrueSpot	Variable	FALSE	0.705739	0.639884	0.972763	5.04901e-284	0.967278	0.977339	0.979402	1.22099075599191e-310
CTT1-CY5	CTT1	0.2	2	55	446	TrueSpot	Variable	TRUE	0.745794	0.771311	0.972458	5.77703e-283	0.966913	0.977084	0.963764	6.15809e-257
CTT1-CY5	CTT1	0.2	2	55	446	Big-FISH	Fixed	FALSE	0.457837	0.847188	0.952838	4.6161e-232	0.943456	0.960695	0.970269	1.06665e-275
CTT1-CY5	CTT1	0.2	2	55	446	Big-FISH	Fixed	TRUE	0.718396	0.357334	0.976309	2.67593e-297	0.971528	0.980295	0.968246	1.88754e-269
CTT1-CY5	CTT1	0.2	2	55	446	Big-FISH	Variable	FALSE	0.508035	1.26065	0.961764	7.42224e-252	0.954117	0.968158	0.963073	3.77688e-255
CTT1-CY5	CTT1	0.2	2	55	446	Big-FISH	Variable	TRUE	0.786019	0.872346	0.97672	5.72827e-299	0.972021	0.980638	0.95	1.44179e-226
CTT1-CY5	CTT1	0.2	2	6	1132	TrueSpot	Fixed	FALSE	0.721586	0.299337	0.981189	0	0.978886	0.983243	0.980942	0
CTT1-CY5	CTT1	0.2	2	6	1132	TrueSpot	Fixed	TRUE	0.79922	0.233543	0.98079	0	0.978438	0.982887	0.975678	0
CTT1-CY5	CTT1	0.2	2	6	1132	TrueSpot	Variable	FALSE	0.716877	0.387189	0.980587	0	0.978211	0.982706	0.978072	0
CTT1-CY5	CTT1	0.2	2	6	1132	TrueSpot	Variable	TRUE	0.771386	0.269786	0.975231	0	0.972209	0.977928	0.967273	0
CTT1-CY5	CTT1	0.2	2	6	1132	Big-FISH	Fixed	FALSE	0.358019	0.140875	0.871454	0	0.856688	0.884794	0.902675	0
CTT1-CY5	CTT1	0.2	2	6	1132	Big-FISH	Fixed	TRUE	0.428612	0.0585152	0.876302	0	0.862051	0.889168	0.901161	0
CTT1-CY5	CTT1	0.2	2	6	1132	Big-FISH	Variable	FALSE	0.670094	0.575523	0.974031	0	0.970865	0.976858	0.975881	0
CTT1-CY5	CTT1	0.2	2	6	1132	Big-FISH	Variable	TRUE	0.826818	0.339165	0.978912	0	0.976334	0.981213	0.976561	0
CTT1-CY5	CTT1	0.2	2	8	366	TrueSpot	Fixed	FALSE	0.757235	0.487552	0.985216	5.38813e-281	0.981869	0.987949	0.988479	1.40582e-300
CTT1-CY5	CTT1	0.2	2	8	366	TrueSpot	Fixed	TRUE	0.804934	0.364179	0.989792	4.34130731708817e-310	0.987474	0.991682	0.991845	0
CTT1-CY5	CTT1	0.2	2	8	366	TrueSpot	Variable	FALSE	0.201705	0.48113	0.44031	8.66823e-19	0.353768	0.519378	0.690385	4.01529e-53
CTT1-CY5	CTT1	0.2	2	8	366	TrueSpot	Variable	TRUE	0.639738	0.285965	0.819468	5.12707e-90	0.782708	0.85053	0.830958	1.0079e-94
CTT1-CY5	CTT1	0.2	2	8	366	Big-FISH	Fixed	FALSE	0.311798	0.213055	0.879257	2.75866e-119	0.853693	0.900594	0.920088	3.14293e-150
CTT1-CY5	CTT1	0.2	2	8	366	Big-FISH	Fixed	TRUE	0.385881	0.0972133	0.897625	1.43555e-131	0.875693	0.915862	0.935141	4.07323e-166
CTT1-CY5	CTT1	0.2	2	8	366	Big-FISH	Variable	FALSE	0.782488	0.633288	0.976355	3.16738e-244	0.971031	0.980709	0.985242	3.91706e-281
CTT1-CY5	CTT1	0.2	2	8	366	Big-FISH	Variable	TRUE	0.855791	0.405383	0.985557	7.8871e-283	0.982288	0.988227	0.987555	1.61287e-294
CTT1-CY5	CTT1	0.4	1	0	918	TrueSpot	Fixed	FALSE	0.932797	0.0320228	0.990603	0	0.98931	0.991741	0.975079	0
CTT1-CY5	CTT1	0.4	1	0	918	TrueSpot	Fixed	TRUE	0.962937	0.0128471	0.989704	0	0.988287	0.990949	0.976809	0
CTT1-CY5	CTT1	0.4	1	0	918	TrueSpot	Variable	FALSE	0.942593	0.092774	0.98231	0	0.979887	0.984443	0.928251	0
CTT1-CY5	CTT1	0.4	1	0	918	TrueSpot	Variable	TRUE	0.961135	0.112686	0.976629	0	0.973438	0.97944	0.906522	0
CTT1-CY5	CTT1	0.4	1	0	918	Big-FISH	Fixed	FALSE	0.725165	0.0380441	0.938826	0	0.930655	0.946061	0.898463	0
CTT1-CY5	CTT1	0.4	1	0	918	Big-FISH	Fixed	TRUE	0.758844	0.0306926	0.951917	0	0.945445	0.957637	0.901808	0
CTT1-CY5	CTT1	0.4	1	0	918	Big-FISH	Variable	FALSE	0.691683	0.147654	0.917849	0	0.907011	0.927472	0.918882	0
CTT1-CY5	CTT1	0.4	1	0	918	Big-FISH	Variable	TRUE	0.793581	0.0846249	0.963497	0	0.958551	0.967862	0.924511	0
CTT1-CY5	CTT1	0.4	1	10	1480	TrueSpot	Fixed	FALSE	0.499783	2.38676	0.896839	0	0.886391	0.906374	0.899843	0
CTT1-CY5	CTT1	0.4	1	10	1480	TrueSpot	Fixed	TRUE	0.70481	1.58996	0.975006	0	0.97236	0.977403	0.974859	0
CTT1-CY5	CTT1	0.4	1	10	1480	TrueSpot	Variable	FALSE	0.406795	1.89331	0.778752	1.33866e-301	0.75787	0.798039	0.775082	5.56305e-297
CTT1-CY5	CTT1	0.4	1	10	1480	TrueSpot	Variable	TRUE	0.46345	2.55057	0.737574	2.58787e-254	0.713432	0.759967	0.727535	4.05491e-244
CTT1-CY5	CTT1	0.4	1	10	1480	Big-FISH	Fixed	FALSE	0.121232	0.107448	0.726552	3.8154e-243	0.701571	0.74975	0.701228	1.90764e-219
CTT1-CY5	CTT1	0.4	1	10	1480	Big-FISH	Fixed	TRUE	0.24824	-0.0363981	0.778281	5.29677e-301	0.757361	0.797605	0.752363	3.22012e-270
CTT1-CY5	CTT1	0.4	1	10	1480	Big-FISH	Variable	FALSE	0.676841	0.27787	0.979781	0	0.977634	0.981723	0.91826	0
CTT1-CY5	CTT1	0.4	1	10	1480	Big-FISH	Variable	TRUE	0.413529	13.958	0.336824	1.3797e-40	0.290862	0.381236	0.303678	6.01629e-33
CTT1-CY5	CTT1	0.4	1	15	3127	TrueSpot	Fixed	FALSE	0.399231	1.80779	0.868056	0	0.859146	0.876441	0.862301	0
CTT1-CY5	CTT1	0.4	1	15	3127	TrueSpot	Fixed	TRUE	0.559044	4.03813	0.92543	0	0.920229	0.930305	0.923788	0
CTT1-CY5	CTT1	0.4	1	15	3127	TrueSpot	Variable	FALSE	0.367545	0.721111	0.84815	0	0.838012	0.857704	0.836818	0
CTT1-CY5	CTT1	0.4	1	15	3127	TrueSpot	Variable	TRUE	0.340103	4.76081	0.648682	0	0.627907	0.668533	0.624435	0
CTT1-CY5	CTT1	0.4	1	15	3127	Big-FISH	Fixed	FALSE	0.161167	-0.263559	0.631507	0	0.609957	0.652124	0.630693	0
CTT1-CY5	CTT1	0.4	1	15	3127	Big-FISH	Fixed	TRUE	0.260429	-0.0380818	0.700067	0	0.681744	0.717512	0.673116	0
CTT1-CY5	CTT1	0.4	1	15	3127	Big-FISH	Variable	FALSE	0.39009	8.52615	0.702634	0	0.684439	0.719954	0.630921	0
CTT1-CY5	CTT1	0.4	1	15	3127	Big-FISH	Variable	TRUE	0.522652	11.7334	0.672544	0	0.652883	0.6913	0.570448	1.87233e-269
CTT1-CY5	CTT1	0.4	1	1	2738	TrueSpot	Fixed	FALSE	0.845317	0.0627352	0.970792	0	0.968554	0.972872	0.974506	0
CTT1-CY5	CTT1	0.4	1	1	2738	TrueSpot	Fixed	TRUE	0.888805	0.0456149	0.965031	0	0.962361	0.967516	0.954358	0
CTT1-CY5	CTT1	0.4	1	1	2738	TrueSpot	Variable	FALSE	0.880402	0.0866461	0.968367	0	0.965946	0.970618	0.952037	0
CTT1-CY5	CTT1	0.4	1	1	2738	TrueSpot	Variable	TRUE	0.941145	0.0918825	0.954061	0	0.950573	0.957307	0.914133	0
CTT1-CY5	CTT1	0.4	1	1	2738	Big-FISH	Fixed	FALSE	0.682103	0.0262761	0.924522	0	0.918885	0.929781	0.876207	0
CTT1-CY5	CTT1	0.4	1	1	2738	Big-FISH	Fixed	TRUE	0.748507	-0.00762154	0.931274	0	0.926123	0.936079	0.860481	0
CTT1-CY5	CTT1	0.4	1	1	2738	Big-FISH	Variable	FALSE	0.735707	0.107724	0.94009	0	0.935577	0.944296	0.925947	0
CTT1-CY5	CTT1	0.4	1	1	2738	Big-FISH	Variable	TRUE	0.865955	0.090406	0.937335	0	0.932621	0.941728	0.878782	0
CTT1-CY5	CTT1	0.4	1	20	1821	TrueSpot	Fixed	FALSE	0.298066	0.116506	0.707953	4.87454e-277	0.68427	0.730144	0.658294	1.23822e-226
CTT1-CY5	CTT1	0.4	1	20	1821	TrueSpot	Fixed	TRUE	0.524689	1.59576	0.948829	0	0.94404	0.953219	0.947694	0
CTT1-CY5	CTT1	0.4	1	20	1821	TrueSpot	Variable	FALSE	0.212769	0.260321	0.694045	6.96167e-262	0.669453	0.717118	0.663357	2.49526e-231
CTT1-CY5	CTT1	0.4	1	20	1821	TrueSpot	Variable	TRUE	0.432956	1.01277	0.831463	0	0.816721	0.84512	0.824682	0
CTT1-CY5	CTT1	0.4	1	20	1821	Big-FISH	Fixed	FALSE	0.0546441	1.36017	0.364894	1.85878e-58	0.324397	0.404057	0.378272	4.98303e-63
CTT1-CY5	CTT1	0.4	1	20	1821	Big-FISH	Fixed	TRUE	0.253421	-0.290713	0.796381	0	0.778941	0.81259	0.761081	0
CTT1-CY5	CTT1	0.4	1	20	1821	Big-FISH	Variable	FALSE	0.0957609	3.05155	0.287337	5.94777e-36	0.24463	0.32893	0.463537	1.13829e-97
CTT1-CY5	CTT1	0.4	1	20	1821	Big-FISH	Variable	TRUE	0.466533	16.3877	0.563748	2.85999e-153	0.531578	0.594293	0.464191	5.62658e-98
CTT1-CY5	CTT1	0.4	1	25	1611	TrueSpot	Fixed	FALSE	0.181628	0.261686	0.618952	5.40941e-171	0.587885	0.648197	0.640491	1.01605e-186
CTT1-CY5	CTT1	0.4	1	25	1611	TrueSpot	Fixed	TRUE	0.457921	2.12799	0.961261	0	0.957368	0.964805	0.959964	0
CTT1-CY5	CTT1	0.4	1	25	1611	TrueSpot	Variable	FALSE	0.15638	-0.697133	0.61812	2.0714e-170	0.587002	0.647414	0.658135	1.41413e-200
CTT1-CY5	CTT1	0.4	1	25	1611	TrueSpot	Variable	TRUE	0.374824	1.04324	0.898251	0	0.888385	0.907287	0.901353	0
CTT1-CY5	CTT1	0.4	1	25	1611	Big-FISH	Fixed	FALSE	0.0754924	0.153953	0.448418	1.62266e-80	0.408527	0.4866	0.500943	4.41309e-103
CTT1-CY5	CTT1	0.4	1	25	1611	Big-FISH	Fixed	TRUE	0.343756	-1.13815	0.835897	0	0.820557	0.850034	0.8329	0
CTT1-CY5	CTT1	0.4	1	25	1611	Big-FISH	Variable	FALSE	0.177961	0.0489808	0.583139	2.13128e-147	0.549963	0.614477	0.61063	3.06788e-165
CTT1-CY5	CTT1	0.4	1	25	1611	Big-FISH	Variable	TRUE	0.565665	4.57906	0.897864	0	0.887963	0.906933	0.893833	0
CTT1-CY5	CTT1	0.4	1	2	1074	TrueSpot	Fixed	FALSE	0.922495	0.0238674	0.990133	0	0.988884	0.991242	0.977054	0
CTT1-CY5	CTT1	0.4	1	2	1074	TrueSpot	Fixed	TRUE	0.931512	0.0254423	0.992	0	0.990987	0.9929	0.979862	0
CTT1-CY5	CTT1	0.4	1	2	1074	TrueSpot	Variable	FALSE	0.929679	0.0839282	0.979856	0	0.977322	0.98211	0.929917	0
CTT1-CY5	CTT1	0.4	1	2	1074	TrueSpot	Variable	TRUE	0.929231	0.0552955	0.987472	0	0.985889	0.988878	0.95964	0
CTT1-CY5	CTT1	0.4	1	2	1074	Big-FISH	Fixed	FALSE	0.720353	0.0242555	0.955124	0	0.949557	0.960088	0.889775	0
CTT1-CY5	CTT1	0.4	1	2	1074	Big-FISH	Fixed	TRUE	0.748919	0.0139215	0.961198	0	0.956368	0.965503	0.884713	0
CTT1-CY5	CTT1	0.4	1	2	1074	Big-FISH	Variable	FALSE	0.791553	0.0469924	0.970654	0	0.966981	0.973924	0.917846	0
CTT1-CY5	CTT1	0.4	1	2	1074	Big-FISH	Variable	TRUE	0.845527	0.00140942	0.970665	0	0.966994	0.973933	0.904615	0
CTT1-CY5	CTT1	0.4	1	30	458	TrueSpot	Fixed	FALSE	0.48571	3.8374	0.886769	6.19938e-155	0.865462	0.904873	0.907743	3.91515e-174
CTT1-CY5	CTT1	0.4	1	30	458	TrueSpot	Fixed	TRUE	0.681071	2.81807	0.975902	1.28276e-303	0.971111	0.979907	0.977413	5.90933635222686e-310
CTT1-CY5	CTT1	0.4	1	30	458	TrueSpot	Variable	FALSE	0.508151	2.46167	0.888866	1.12155e-156	0.867927	0.906652	0.906553	6.31348e-173
CTT1-CY5	CTT1	0.4	1	30	458	TrueSpot	Variable	TRUE	0.537002	2.43498	0.905938	2.61861e-172	0.888025	0.921106	0.91678	7.05432e-184
CTT1-CY5	CTT1	0.4	1	30	458	Big-FISH	Fixed	FALSE	0.289269	1.74205	0.793847	1.48027e-100	0.757305	0.825433	0.819718	1.97678e-112
CTT1-CY5	CTT1	0.4	1	30	458	Big-FISH	Fixed	TRUE	0.52498	0.7449	0.956739	1.23083e-246	0.948238	0.96387	0.957862	3.48399e-249
CTT1-CY5	CTT1	0.4	1	30	458	Big-FISH	Variable	FALSE	0.575471	3.71732	0.896336	3.52856e-163	0.876712	0.912981	0.909851	2.58404e-176
CTT1-CY5	CTT1	0.4	1	30	458	Big-FISH	Variable	TRUE	0.802421	2.74372	0.958415	1.82795e-250	0.950235	0.965275	0.962505	1.64727e-260
CTT1-CY5	CTT1	0.4	1	35	683	TrueSpot	Fixed	FALSE	0.417895	4.222	0.902453	2.90239e-251	0.88752	0.915493	0.901196	1.8204e-249
CTT1-CY5	CTT1	0.4	1	35	683	TrueSpot	Fixed	TRUE	0.526402	4.45482	0.965538	0	0.96006	0.970276	0.966709	0
CTT1-CY5	CTT1	0.4	1	35	683	TrueSpot	Variable	FALSE	0.344171	2.62605	0.865885	4.89106e-207	0.845808	0.883514	0.87663	1.53021e-218
CTT1-CY5	CTT1	0.4	1	35	683	TrueSpot	Variable	TRUE	0.398847	1.41812	0.866313	1.78056e-207	0.846295	0.883889	0.866551	1.01445e-207
CTT1-CY5	CTT1	0.4	1	35	683	Big-FISH	Fixed	FALSE	0.252584	0.222484	0.741241	5.22546e-120	0.705449	0.773261	0.753559	3.47421e-126
CTT1-CY5	CTT1	0.4	1	35	683	Big-FISH	Fixed	TRUE	0.431139	-0.0660072	0.898346	1.75741e-245	0.882822	0.911909	0.897401	3.46127e-244
CTT1-CY5	CTT1	0.4	1	35	683	Big-FISH	Variable	FALSE	0.403609	3.81921	0.851394	5.21097e-193	0.829345	0.870795	0.859883	4.90345e-201
CTT1-CY5	CTT1	0.4	1	35	683	Big-FISH	Variable	TRUE	0.641427	2.73027	0.964967	0	0.9594	0.969783	0.965248	0
CTT1-CY5	CTT1	0.4	1	40	526	TrueSpot	Fixed	FALSE	0.509921	3.95098	0.946612	8.83592e-260	0.936945	0.954832	0.953865	5.67373e-276
CTT1-CY5	CTT1	0.4	1	40	526	TrueSpot	Fixed	TRUE	0.611798	3.06331	0.975741	0	0.971271	0.979523	0.979659	0
CTT1-CY5	CTT1	0.4	1	40	526	TrueSpot	Variable	FALSE	0.452005	3.11538	0.907326	2.5042e-199	0.890943	0.92135	0.921569	1.78435e-217
CTT1-CY5	CTT1	0.4	1	40	526	TrueSpot	Variable	TRUE	0.589603	2.97663	0.975242	0	0.970681	0.979101	0.978953	0
CTT1-CY5	CTT1	0.4	1	40	526	Big-FISH	Fixed	FALSE	0.31194	1.05302	0.885104	3.41195e-176	0.86507	0.902318	0.884418	1.47611e-175
CTT1-CY5	CTT1	0.4	1	40	526	Big-FISH	Fixed	TRUE	0.515604	0.235858	0.953117	3.46267e-274	0.944594	0.960356	0.951561	1.46457e-270
CTT1-CY5	CTT1	0.4	1	40	526	Big-FISH	Variable	FALSE	0.487148	3.19013	0.929072	1.77714e-228	0.916365	0.939909	0.926626	9.20287e-225
CTT1-CY5	CTT1	0.4	1	40	526	Big-FISH	Variable	TRUE	0.667908	2.83196	0.967595	2.22433245995754e-315	0.961653	0.97263	0.969527	2.96439387504748e-322
CTT1-CY5	CTT1	0.4	1	45	401	TrueSpot	Fixed	FALSE	0.62086	2.40643	0.965028	4.11888e-234	0.957596	0.971177	0.982995	8.36997e-296
CTT1-CY5	CTT1	0.4	1	45	401	TrueSpot	Fixed	TRUE	0.665647	2.34944	0.972003	4.43939e-253	0.966027	0.976939	0.985236	5.99929e-308
CTT1-CY5	CTT1	0.4	1	45	401	TrueSpot	Variable	FALSE	0.596217	2.33176	0.955237	3.74009e-213	0.945782	0.963075	0.976836	2.74303e-269
CTT1-CY5	CTT1	0.4	1	45	401	TrueSpot	Variable	TRUE	0.616837	2.26284	0.957231	5.16899e-217	0.948185	0.964726	0.972391	2.84483e-254
CTT1-CY5	CTT1	0.4	1	45	401	Big-FISH	Fixed	FALSE	0.501488	0.805865	0.926361	2.67577e-171	0.911083	0.939097	0.941015	7.12375e-190
CTT1-CY5	CTT1	0.4	1	45	401	Big-FISH	Fixed	TRUE	0.642769	0.376953	0.963758	4.47982e-231	0.956062	0.970127	0.969355	2.29307e-245
CTT1-CY5	CTT1	0.4	1	45	401	Big-FISH	Variable	FALSE	0.662924	2.07489	0.950997	1.69377e-205	0.940673	0.959562	0.958223	5.29245e-219
CTT1-CY5	CTT1	0.4	1	45	401	Big-FISH	Variable	TRUE	0.780749	1.74623	0.975467	2.25784e-264	0.97022	0.979799	0.976476	5.7425e-268
CTT1-CY5	CTT1	0.4	1	4	548	TrueSpot	Fixed	FALSE	0.858648	0.0306344	0.96707	0	0.961166	0.972089	0.95429	1.50552e-288
CTT1-CY5	CTT1	0.4	1	4	548	TrueSpot	Fixed	TRUE	0.937728	0.00773409	0.974895	0	0.970373	0.978734	0.960715	4.0043e-306
CTT1-CY5	CTT1	0.4	1	4	548	TrueSpot	Variable	FALSE	0.821851	0.115983	0.932392	1.80933e-243	0.920522	0.942542	0.921363	3.16292e-226
CTT1-CY5	CTT1	0.4	1	4	548	TrueSpot	Variable	TRUE	0.875036	0.090533	0.941878	8.10862e-261	0.931615	0.95064	0.933651	1.2754e-245
CTT1-CY5	CTT1	0.4	1	4	548	Big-FISH	Fixed	FALSE	0.629403	-0.00940908	0.894455	5.40623e-193	0.876351	0.910036	0.821428	2.85551e-135
CTT1-CY5	CTT1	0.4	1	4	548	Big-FISH	Fixed	TRUE	0.714128	-0.031461	0.907579	6.33758e-208	0.891598	0.921303	0.840456	2.08719e-147
CTT1-CY5	CTT1	0.4	1	4	548	Big-FISH	Variable	FALSE	0.625508	0.0823999	0.900523	1.22651e-199	0.883396	0.915248	0.916095	7.32082e-219
CTT1-CY5	CTT1	0.4	1	4	548	Big-FISH	Variable	TRUE	0.784418	0.00786602	0.93479	1.31916e-247	0.923325	0.944591	0.919413	1.92641e-223
CTT1-CY5	CTT1	0.4	1	50	325	TrueSpot	Fixed	FALSE	0.665885	0.818846	0.963533	5.44223e-187	0.954831	0.970584	0.978418	2.94516e-223
CTT1-CY5	CTT1	0.4	1	50	325	TrueSpot	Fixed	TRUE	0.76304	0.315104	0.979503	7.69972e-227	0.974563	0.983492	0.983788	3.88184e-243
CTT1-CY5	CTT1	0.4	1	50	325	TrueSpot	Variable	FALSE	0.749843	0.906507	0.976254	1.24001e-216	0.970542	0.980869	0.986422	1.76055e-255
CTT1-CY5	CTT1	0.4	1	50	325	TrueSpot	Variable	TRUE	0.802832	0.8413	0.985449	1.16279e-250	0.981928	0.988288	0.991012	2.95415e-284
CTT1-CY5	CTT1	0.4	1	50	325	Big-FISH	Fixed	FALSE	0.350792	0.331471	0.879314	4.37264e-106	0.852029	0.901835	0.857481	3.12492e-95
CTT1-CY5	CTT1	0.4	1	50	325	Big-FISH	Fixed	TRUE	0.555795	-0.263737	0.928998	1.73982e-141	0.912422	0.94253	0.887447	1.11281e-110
CTT1-CY5	CTT1	0.4	1	50	325	Big-FISH	Variable	FALSE	0.577207	2.00944	0.947891	1.64428e-162	0.935579	0.957902	0.966332	1.70649e-192
CTT1-CY5	CTT1	0.4	1	50	325	Big-FISH	Variable	TRUE	0.857043	0.89969	0.982232	9.18668e-237	0.977941	0.985693	0.984461	4.32788e-246
CTT1-CY5	CTT1	0.4	1	55	419	TrueSpot	Fixed	FALSE	0.773822	0.950576	0.983689	8.3577974485865e-313	0.980267	0.986522	0.991506	0
CTT1-CY5	CTT1	0.4	1	55	419	TrueSpot	Fixed	TRUE	0.814454	0.763533	0.989663	0	0.987486	0.991462	0.994369	0
CTT1-CY5	CTT1	0.4	1	55	419	TrueSpot	Variable	FALSE	0.678042	0.817363	0.957608	1.67082e-227	0.948855	0.96489	0.976829	2.53638e-281
CTT1-CY5	CTT1	0.4	1	55	419	TrueSpot	Variable	TRUE	0.755276	0.678761	0.972385	1.22746e-265	0.966631	0.977158	0.985732	0
CTT1-CY5	CTT1	0.4	1	55	419	Big-FISH	Fixed	FALSE	0.462646	0.357801	0.901149	1.84135e-153	0.881444	0.917722	0.883769	1.28148e-139
CTT1-CY5	CTT1	0.4	1	55	419	Big-FISH	Fixed	TRUE	0.566936	0.136701	0.901412	1.08736e-153	0.881756	0.917943	0.895135	2.13063e-148
CTT1-CY5	CTT1	0.4	1	55	419	Big-FISH	Variable	FALSE	0.695027	1.76232	0.966517	1.85956e-248	0.959565	0.97229	0.972819	4.71003e-267
CTT1-CY5	CTT1	0.4	1	55	419	Big-FISH	Variable	TRUE	0.873254	0.99449	0.984513	1.86300989163138e-317	0.981261	0.987203	0.986885	0
CTT1-CY5	CTT1	0.4	1	6	688	TrueSpot	Fixed	FALSE	0.845442	0.114711	0.98181	0	0.978902	0.98432	0.980372	0
CTT1-CY5	CTT1	0.4	1	6	688	TrueSpot	Fixed	TRUE	0.884257	0.0762493	0.989077	0	0.987323	0.990589	0.984661	0
CTT1-CY5	CTT1	0.4	1	6	688	TrueSpot	Variable	FALSE	0.806693	0.176616	0.974352	0	0.970269	0.97788	0.975956	0
CTT1-CY5	CTT1	0.4	1	6	688	TrueSpot	Variable	TRUE	0.890146	0.180793	0.986593	0	0.984443	0.988447	0.981558	0
CTT1-CY5	CTT1	0.4	1	6	688	Big-FISH	Fixed	FALSE	0.26641	0.141484	0.815945	2.09266e-165	0.78934	0.839492	0.819642	3.97261e-168
CTT1-CY5	CTT1	0.4	1	6	688	Big-FISH	Fixed	TRUE	0.312074	0.131909	0.839522	6.46881e-184	0.815979	0.860284	0.842384	2.2901e-186
CTT1-CY5	CTT1	0.4	1	6	688	Big-FISH	Variable	FALSE	0.880441	0.269247	0.983232	0	0.980549	0.985547	0.974462	0
CTT1-CY5	CTT1	0.4	1	6	688	Big-FISH	Variable	TRUE	0.937947	0.245608	0.983205	0	0.980518	0.985524	0.974157	0
CTT1-CY5	CTT1	0.4	1	8	424	TrueSpot	Fixed	FALSE	0.749	0.966836	0.972813	3.27858e-270	0.967183	0.977487	0.988426	0
CTT1-CY5	CTT1	0.4	1	8	424	TrueSpot	Fixed	TRUE	0.783081	0.653851	0.982051	7.73463e-308	0.978314	0.98515	0.990805	0
CTT1-CY5	CTT1	0.4	1	8	424	TrueSpot	Variable	FALSE	0.718818	1.05102	0.964777	7.48868e-247	0.957519	0.970813	0.983725	9.92419386235878e-317
CTT1-CY5	CTT1	0.4	1	8	424	TrueSpot	Variable	TRUE	0.76983	0.651459	0.977986	2.58766e-289	0.973413	0.981779	0.986792	0
CTT1-CY5	CTT1	0.4	1	8	424	Big-FISH	Fixed	FALSE	0.218463	0.0683623	0.819159	6.27276e-104	0.785179	0.848222	0.854283	5.53391e-122
CTT1-CY5	CTT1	0.4	1	8	424	Big-FISH	Fixed	TRUE	0.291299	0.0297458	0.841533	6.35928e-115	0.811321	0.867262	0.870326	6.85243e-132
CTT1-CY5	CTT1	0.4	1	8	424	Big-FISH	Variable	FALSE	0.689625	1.04545	0.979437	1.69636e-295	0.975162	0.982983	0.981474	5.81233e-305
CTT1-CY5	CTT1	0.4	1	8	424	Big-FISH	Variable	TRUE	0.884123	0.646132	0.985817	0	0.982856	0.988269	0.983795	4.01935050972388e-317
CTT1-CY5	CTT1	0.4	2	0	396	TrueSpot	Fixed	FALSE	0.879934	0.0446866	0.97571	6.33856e-262	0.970477	0.980024	0.940374	1.27154e-186
CTT1-CY5	CTT1	0.4	2	0	396	TrueSpot	Fixed	TRUE	0.900852	0.0396373	0.977866	8.71565e-270	0.973092	0.981801	0.940202	2.20758e-186
CTT1-CY5	CTT1	0.4	2	0	396	TrueSpot	Variable	FALSE	0.906418	0.100591	0.969245	5.16099e-242	0.962647	0.974693	0.912293	7.71046e-155
CTT1-CY5	CTT1	0.4	2	0	396	TrueSpot	Variable	TRUE	0.926758	0.113311	0.964369	1.24047e-229	0.956748	0.970668	0.893173	8.11321e-139
CTT1-CY5	CTT1	0.4	2	0	396	Big-FISH	Fixed	FALSE	0.761589	-0.0423938	0.958727	2.68026e-217	0.949928	0.966006	0.801721	4.29809e-90
CTT1-CY5	CTT1	0.4	2	0	396	Big-FISH	Fixed	TRUE	0.763858	-0.0335478	0.960686	2.24931e-221	0.952295	0.967625	0.820534	9.61913e-98
CTT1-CY5	CTT1	0.4	2	0	396	Big-FISH	Variable	FALSE	0.813382	-0.0352926	0.929223	1.92518e-172	0.914411	0.94155	0.799736	2.46706e-89
CTT1-CY5	CTT1	0.4	2	0	396	Big-FISH	Variable	TRUE	0.835087	-0.0388975	0.940401	1.16884e-186	0.92784	0.950831	0.829784	7.66015e-102
CTT1-CY5	CTT1	0.4	2	10	644	TrueSpot	Fixed	FALSE	0.709925	1.17229	0.977098	0	0.973314	0.980351	0.981759	0
CTT1-CY5	CTT1	0.4	2	10	644	TrueSpot	Fixed	TRUE	0.800078	0.843892	0.986695	0	0.984485	0.988593	0.989787	0
CTT1-CY5	CTT1	0.4	2	10	644	TrueSpot	Variable	FALSE	0.676067	1.1322	0.968653	0	0.9635	0.973089	0.975727	0
CTT1-CY5	CTT1	0.4	2	10	644	TrueSpot	Variable	TRUE	0.692551	0.472761	0.934845	6.56579e-291	0.924347	0.943929	0.935885	4.46094e-293
CTT1-CY5	CTT1	0.4	2	10	644	Big-FISH	Fixed	FALSE	0.44498	0.648608	0.912049	1.00017e-250	0.898072	0.924186	0.916864	3.15675e-258
CTT1-CY5	CTT1	0.4	2	10	644	Big-FISH	Fixed	TRUE	0.608096	0.165208	0.952302	0	0.944536	0.959003	0.949259	0
CTT1-CY5	CTT1	0.4	2	10	644	Big-FISH	Variable	FALSE	0.770284	1.4561	0.972769	0	0.968282	0.976629	0.977033	0
CTT1-CY5	CTT1	0.4	2	10	644	Big-FISH	Variable	TRUE	0.850877	1.34903	0.979263	0	0.975833	0.982211	0.980496	0
CTT1-CY5	CTT1	0.4	2	15	363	TrueSpot	Fixed	FALSE	0.581488	3.39468	0.951779	2.45675e-187	0.94104	0.960603	0.956913	5.87757e-196
CTT1-CY5	CTT1	0.4	2	15	363	TrueSpot	Fixed	TRUE	0.67625	2.97843	0.973255	1.07925e-232	0.967218	0.978192	0.975924	7.88156e-241
CTT1-CY5	CTT1	0.4	2	15	363	TrueSpot	Variable	FALSE	0.538941	3.69011	0.905614	1.52437e-136	0.885196	0.922549	0.907346	6.32506e-138
CTT1-CY5	CTT1	0.4	2	15	363	TrueSpot	Variable	TRUE	0.559086	2.93225	0.886104	1.30232e-122	0.861772	0.906368	0.90298	1.71185e-134
CTT1-CY5	CTT1	0.4	2	15	363	Big-FISH	Fixed	FALSE	0.398734	1.22373	0.859444	3.15332e-107	0.829931	0.88416	0.854533	9.68432e-105
CTT1-CY5	CTT1	0.4	2	15	363	Big-FISH	Fixed	TRUE	0.57799	0.404699	0.924014	8.49954e-153	0.907383	0.937755	0.918263	2.60677e-147
CTT1-CY5	CTT1	0.4	2	15	363	Big-FISH	Variable	FALSE	0.685752	2.93983	0.944075	5.05457e-176	0.931679	0.954275	0.95216	6.08455e-188
CTT1-CY5	CTT1	0.4	2	15	363	Big-FISH	Variable	TRUE	0.795587	2.68994	0.959845	2.29899e-201	0.950856	0.967217	0.9612	5.28987e-204
CTT1-CY5	CTT1	0.4	2	1	1487	TrueSpot	Fixed	FALSE	0.750461	0.0780126	0.961046	0	0.956963	0.964748	0.95388	0
CTT1-CY5	CTT1	0.4	2	1	1487	TrueSpot	Fixed	TRUE	0.813848	0.0483783	0.929969	0	0.922758	0.93653	0.906719	0
CTT1-CY5	CTT1	0.4	2	1	1487	TrueSpot	Variable	FALSE	0.806286	0.118522	0.970303	0	0.967174	0.973137	0.927741	0
CTT1-CY5	CTT1	0.4	2	1	1487	TrueSpot	Variable	TRUE	0.891578	0.0864544	0.946802	0	0.941271	0.951825	0.891647	0
CTT1-CY5	CTT1	0.4	2	1	1487	Big-FISH	Fixed	FALSE	0.472402	0.0313623	0.89288	0	0.882083	0.90274	0.779613	4.03303e-304
CTT1-CY5	CTT1	0.4	2	1	1487	Big-FISH	Fixed	TRUE	0.586053	0.000341304	0.924258	0	0.916484	0.931334	0.789058	1.52321486032025e-316
CTT1-CY5	CTT1	0.4	2	1	1487	Big-FISH	Variable	FALSE	0.58984	0.139032	0.937354	0	0.930876	0.943243	0.853357	0
CTT1-CY5	CTT1	0.4	2	1	1487	Big-FISH	Variable	TRUE	0.840381	0.0621601	0.941325	0	0.935243	0.946851	0.82497	0
CTT1-CY5	CTT1	0.4	2	20	1732	TrueSpot	Fixed	FALSE	0.421463	0.22735	0.886797	0	0.876298	0.896454	0.882284	0
CTT1-CY5	CTT1	0.4	2	20	1732	TrueSpot	Fixed	TRUE	0.5538	2.46647	0.95711	0	0.952969	0.960893	0.951183	0
CTT1-CY5	CTT1	0.4	2	20	1732	TrueSpot	Variable	FALSE	0.341334	-1.44045	0.856487	0	0.843411	0.86855	0.845393	0
CTT1-CY5	CTT1	0.4	2	20	1732	TrueSpot	Variable	TRUE	0.423968	1.12257	0.836003	0	0.821239	0.849648	0.828935	0
CTT1-CY5	CTT1	0.4	2	20	1732	Big-FISH	Fixed	FALSE	0.204095	1.30094	0.621771	7.71779e-186	0.592008	0.649841	0.594182	8.13873e-166
CTT1-CY5	CTT1	0.4	2	20	1732	Big-FISH	Fixed	TRUE	0.474592	-0.438737	0.865487	0	0.853166	0.876843	0.840009	0
CTT1-CY5	CTT1	0.4	2	20	1732	Big-FISH	Variable	FALSE	0.515305	7.94063	0.734037	4.70958e-293	0.711536	0.755033	0.666689	4.24346e-223
CTT1-CY5	CTT1	0.4	2	20	1732	Big-FISH	Variable	TRUE	0.554116	13.0532	0.650217	1.06683e-208	0.622171	0.676597	0.564878	1.42732e-146
CTT1-CY5	CTT1	0.4	2	25	122	TrueSpot	Fixed	FALSE	0.484828	3.84055	0.937692	6.28715e-57	0.911938	0.956088	0.92228	2.27538e-51
CTT1-CY5	CTT1	0.4	2	25	122	TrueSpot	Fixed	TRUE	0.625339	1.59153	0.970334	7.62875e-76	0.957777	0.979196	0.959974	3.58615e-68
CTT1-CY5	CTT1	0.4	2	25	122	TrueSpot	Variable	FALSE	0.416308	5.65456	0.8243	1.97614e-31	0.75754	0.873996	0.819346	8.95424e-31
CTT1-CY5	CTT1	0.4	2	25	122	TrueSpot	Variable	TRUE	0.550336	2.32954	0.964624	2.4902e-71	0.949712	0.97517	0.957611	1.04422e-66
CTT1-CY5	CTT1	0.4	2	25	122	Big-FISH	Fixed	FALSE	0.325855	2.72203	0.880171	1.20622e-40	0.832693	0.914802	0.875505	1.03341e-39
CTT1-CY5	CTT1	0.4	2	25	122	Big-FISH	Fixed	TRUE	0.61119	0.943962	0.946161	1.26379e-60	0.923769	0.962105	0.9232	1.14424e-51
CTT1-CY5	CTT1	0.4	2	25	122	Big-FISH	Variable	FALSE	0.431687	6.58654	0.893644	1.42224e-43	0.851082	0.924538	0.884316	1.65775e-41
CTT1-CY5	CTT1	0.4	2	25	122	Big-FISH	Variable	TRUE	0.728823	3.82427	0.956854	2.95448e-66	0.938769	0.96968	0.952364	9.81939e-64
CTT1-CY5	CTT1	0.4	2	2	211	TrueSpot	Fixed	FALSE	0.722309	0.0941951	0.954793	4.46687e-112	0.94109	0.965366	0.955601	7.0899e-113
CTT1-CY5	CTT1	0.4	2	2	211	TrueSpot	Fixed	TRUE	0.827932	0.0661607	0.952292	1.08961e-109	0.937854	0.963438	0.938885	9.33684e-99
CTT1-CY5	CTT1	0.4	2	2	211	TrueSpot	Variable	FALSE	0.849728	0.12247	0.970327	7.86743e-131	0.961239	0.977309	0.906478	3.3757e-80
CTT1-CY5	CTT1	0.4	2	2	211	TrueSpot	Variable	TRUE	0.910086	0.158436	0.933868	2.72689e-95	0.9141	0.949207	0.835432	3.07173e-56
CTT1-CY5	CTT1	0.4	2	2	211	Big-FISH	Fixed	FALSE	0.438098	-0.00158133	0.898119	1.65244e-76	0.868393	0.921413	0.814608	2.44164e-51
CTT1-CY5	CTT1	0.4	2	2	211	Big-FISH	Fixed	TRUE	0.647333	-0.0461292	0.947354	2.4812e-105	0.931474	0.95963	0.837742	7.97175e-57
CTT1-CY5	CTT1	0.4	2	2	211	Big-FISH	Variable	FALSE	0.508216	0.122194	0.928613	6.0924e-92	0.90735	0.945136	0.844278	1.56149e-58
CTT1-CY5	CTT1	0.4	2	2	211	Big-FISH	Variable	TRUE	0.796022	0.102071	0.951126	1.27771e-108	0.936347	0.96254	0.844388	1.4591e-58
CTT1-CY5	CTT1	0.4	2	30	338	TrueSpot	Fixed	FALSE	0.444219	2.06717	0.934857	3.58722e-153	0.919921	0.947083	0.931805	6.03573e-150
CTT1-CY5	CTT1	0.4	2	30	338	TrueSpot	Fixed	TRUE	0.524673	3.62756	0.972756	2.23084e-215	0.966359	0.97795	0.970234	5.19756e-209
CTT1-CY5	CTT1	0.4	2	30	338	TrueSpot	Variable	FALSE	0.468083	1.18227	0.924501	8.54213e-143	0.907306	0.93861	0.919359	3.5165e-138
CTT1-CY5	CTT1	0.4	2	30	338	TrueSpot	Variable	TRUE	0.385912	5.57698	0.789091	4.27429e-73	0.745138	0.826218	0.799345	2.54596e-76
CTT1-CY5	CTT1	0.4	2	30	338	Big-FISH	Fixed	FALSE	0.316359	1.60607	0.804519	5.08672e-78	0.763356	0.839175	0.800526	1.05279e-76
CTT1-CY5	CTT1	0.4	2	30	338	Big-FISH	Fixed	TRUE	0.608399	0.553817	0.958419	4.69099e-185	0.948743	0.9663	0.955109	1.37238e-179
CTT1-CY5	CTT1	0.4	2	30	338	Big-FISH	Variable	FALSE	0.467139	3.06294	0.884675	2.1596e-113	0.859072	0.905861	0.882518	4.01384e-112
CTT1-CY5	CTT1	0.4	2	30	338	Big-FISH	Variable	TRUE	0.648075	3.61072	0.947394	2.65252e-168	0.935237	0.95732	0.943163	8.14463e-163
CTT1-CY5	CTT1	0.4	2	35	403	TrueSpot	Fixed	FALSE	0.40774	1.69326	0.836796	5.9421e-107	0.804905	0.863866	0.829189	2.41626e-103
CTT1-CY5	CTT1	0.4	2	35	403	TrueSpot	Fixed	TRUE	0.606426	2.71789	0.972979	2.19397e-257	0.967224	0.977734	0.971694	2.14098e-253
CTT1-CY5	CTT1	0.4	2	35	403	TrueSpot	Variable	FALSE	0.35641	1.6344	0.822783	1.936e-100	0.78847	0.851991	0.838254	1.14973e-107
CTT1-CY5	CTT1	0.4	2	35	403	TrueSpot	Variable	TRUE	0.578739	2.37226	0.935421	3.54889e-183	0.921984	0.946609	0.938187	7.2751e-187
CTT1-CY5	CTT1	0.4	2	35	403	Big-FISH	Fixed	FALSE	0.225031	2.33142	0.684283	5.87584e-57	0.628617	0.732973	0.652988	2.43217e-50
CTT1-CY5	CTT1	0.4	2	35	403	Big-FISH	Fixed	TRUE	0.63854	0.188552	0.963375	2.52249e-231	0.95562	0.969795	0.954988	9.68755e-214
CTT1-CY5	CTT1	0.4	2	35	403	Big-FISH	Variable	FALSE	0.4426	4.25261	0.773254	2.37262e-81	0.730768	0.809773	0.767	2.75575e-79
CTT1-CY5	CTT1	0.4	2	35	403	Big-FISH	Variable	TRUE	0.87831	1.73888	0.973422	8.28873e-259	0.967761	0.978101	0.96939	1.10279e-246
CTT1-CY5	CTT1	0.4	2	40	562	TrueSpot	Fixed	FALSE	0.385313	3.63439	0.840978	1.67481e-151	0.814955	0.863617	0.850692	1.56501e-158
CTT1-CY5	CTT1	0.4	2	40	562	TrueSpot	Fixed	TRUE	0.601655	2.91172	0.977322	0	0.973287	0.980753	0.976294	0
CTT1-CY5	CTT1	0.4	2	40	562	TrueSpot	Variable	FALSE	0.408682	3.90867	0.837685	3.16753e-149	0.811178	0.860757	0.852785	4.1131e-160
CTT1-CY5	CTT1	0.4	2	40	562	TrueSpot	Variable	TRUE	0.526171	2.53361	0.895716	2.83738e-199	0.878057	0.910939	0.894926	2.08759e-198
CTT1-CY5	CTT1	0.4	2	40	562	Big-FISH	Fixed	FALSE	0.206872	2.13429	0.736145	5.32742e-97	0.6958	0.771858	0.742932	1.0668e-99
CTT1-CY5	CTT1	0.4	2	40	562	Big-FISH	Fixed	TRUE	0.575044	0.562219	0.96203	5.54885126844304e-318	0.955336	0.967738	0.959456	3.64805814872028e-310
CTT1-CY5	CTT1	0.4	2	40	562	Big-FISH	Variable	FALSE	0.337476	4.04609	0.84067	2.74814e-151	0.814602	0.86335	0.844293	7.58185e-154
CTT1-CY5	CTT1	0.4	2	40	562	Big-FISH	Variable	TRUE	0.693801	2.78634	0.964699	0	0.958466	0.970012	0.964416	0
CTT1-CY5	CTT1	0.4	2	45	260	TrueSpot	Fixed	FALSE	0.523201	1.17839	0.89958	8.37453e-95	0.873522	0.920497	0.888427	3.15133e-89
CTT1-CY5	CTT1	0.4	2	45	260	TrueSpot	Fixed	TRUE	0.661049	1.15632	0.960414	3.22716e-145	0.949724	0.968867	0.95367	1.35663e-136
CTT1-CY5	CTT1	0.4	2	45	260	TrueSpot	Variable	FALSE	0.60658	1.47757	0.911072	2.79528e-101	0.88782	0.929684	0.906087	2.28156e-98
CTT1-CY5	CTT1	0.4	2	45	260	TrueSpot	Variable	TRUE	0.684243	1.36328	0.955104	2.57825e-138	0.943022	0.964671	0.948894	3.11893e-131
CTT1-CY5	CTT1	0.4	2	45	260	Big-FISH	Fixed	FALSE	0.271217	0.337825	0.718061	1.69027e-42	0.653493	0.772255	0.701093	9.04404e-40
CTT1-CY5	CTT1	0.4	2	45	260	Big-FISH	Fixed	TRUE	0.470311	-0.543323	0.884253	2.71777e-87	0.854523	0.908209	0.852818	9.29121e-75
CTT1-CY5	CTT1	0.4	2	45	260	Big-FISH	Variable	FALSE	0.650508	2.43715	0.848647	2.56617e-73	0.81069	0.8795	0.836425	2.48041e-69
CTT1-CY5	CTT1	0.4	2	45	260	Big-FISH	Variable	TRUE	0.961452	1.03723	0.967158	1.7195e-155	0.95825	0.97419	0.965673	4.67831e-153
CTT1-CY5	CTT1	0.4	2	4	217	TrueSpot	Fixed	FALSE	0.888628	0.02624	0.925245	1.85071e-92	0.903383	0.94231	0.916927	9.87657e-88
CTT1-CY5	CTT1	0.4	2	4	217	TrueSpot	Fixed	TRUE	0.911462	0.0382328	0.924443	5.57624e-92	0.902358	0.941686	0.90331	5.68305e-81
CTT1-CY5	CTT1	0.4	2	4	217	TrueSpot	Variable	FALSE	0.956449	0.273734	0.88551	1.63543e-73	0.852915	0.911228	0.770348	6.73885e-44
CTT1-CY5	CTT1	0.4	2	4	217	TrueSpot	Variable	TRUE	0.964824	0.149133	0.929544	4.02006e-95	0.90888	0.945655	0.87516	1.00463e-69
CTT1-CY5	CTT1	0.4	2	4	217	Big-FISH	Fixed	FALSE	0.468274	-0.0440069	0.847885	3.60763e-61	0.805682	0.881523	0.572572	2.67174e-20
CTT1-CY5	CTT1	0.4	2	4	217	Big-FISH	Fixed	TRUE	0.464169	-0.0447169	0.826101	1.83242e-55	0.778579	0.864203	0.571893	3.02834e-20
CTT1-CY5	CTT1	0.4	2	4	217	Big-FISH	Variable	FALSE	0.690277	0.107573	0.858952	2.01316e-64	0.81952	0.890288	0.804276	1.71014e-50
CTT1-CY5	CTT1	0.4	2	4	217	Big-FISH	Variable	TRUE	0.832076	0.0170501	0.909742	4.95981e-84	0.88362	0.930218	0.840727	3.35988e-59
CTT1-CY5	CTT1	0.4	2	50	447	TrueSpot	Fixed	FALSE	0.486673	3.07718	0.947691	7.96854e-223	0.937332	0.956377	0.970277	2.42857e-276
CTT1-CY5	CTT1	0.4	2	50	447	TrueSpot	Fixed	TRUE	0.620092	2.05282	0.970927	1.91351e-278	0.965086	0.975802	0.981258	2.27072570828637e-320
CTT1-CY5	CTT1	0.4	2	50	447	TrueSpot	Variable	FALSE	0.499762	3.52573	0.946117	4.88871e-220	0.935456	0.955058	0.969316	2.59108e-273
CTT1-CY5	CTT1	0.4	2	50	447	TrueSpot	Variable	TRUE	0.600304	1.33446	0.935869	1.02156e-203	0.923259	0.946464	0.950094	2.99483e-227
CTT1-CY5	CTT1	0.4	2	50	447	Big-FISH	Fixed	FALSE	0.315721	1.25311	0.901411	6.97994e-164	0.882438	0.917456	0.921678	4.17568e-185
CTT1-CY5	CTT1	0.4	2	50	447	Big-FISH	Fixed	TRUE	0.553724	0.375234	0.946406	1.52776e-220	0.9358	0.9553	0.95373	2.21108e-234
CTT1-CY5	CTT1	0.4	2	50	447	Big-FISH	Variable	FALSE	0.425791	3.271	0.934775	3.88797e-202	0.921959	0.945545	0.946581	7.52848e-221
CTT1-CY5	CTT1	0.4	2	50	447	Big-FISH	Variable	TRUE	0.683022	3.02123	0.964975	9.77248e-261	0.957964	0.970834	0.967411	1.38345e-267
CTT1-CY5	CTT1	0.4	2	55	580	TrueSpot	Fixed	FALSE	0.489264	2.74944	0.937282	9.86919e-267	0.926573	0.946472	0.980645	0
CTT1-CY5	CTT1	0.4	2	55	580	TrueSpot	Fixed	TRUE	0.570284	1.90034	0.971011	0	0.96596	0.975322	0.989236	0
CTT1-CY5	CTT1	0.4	2	55	580	TrueSpot	Variable	FALSE	0.437456	2.09633	0.918772	1.80601e-235	0.905057	0.930578	0.965328	0
CTT1-CY5	CTT1	0.4	2	55	580	TrueSpot	Variable	TRUE	0.586232	2.22258	0.966998	0	0.961261	0.971897	0.988114	0
CTT1-CY5	CTT1	0.4	2	55	580	Big-FISH	Fixed	FALSE	0.316591	-0.0231764	0.880656	1.11399e-189	0.860971	0.897706	0.887749	6.69076e-197
CTT1-CY5	CTT1	0.4	2	55	580	Big-FISH	Fixed	TRUE	0.475857	-0.737735	0.906961	3.35651e-219	0.891365	0.920412	0.917349	2.20228e-233
CTT1-CY5	CTT1	0.4	2	55	580	Big-FISH	Variable	FALSE	0.513273	2.99869	0.919431	1.88899e-236	0.905822	0.931145	0.947646	9.77279e-289
CTT1-CY5	CTT1	0.4	2	55	580	Big-FISH	Variable	TRUE	0.718406	1.93356	0.977786	0	0.9739	0.981099	0.981725	0
CTT1-CY5	CTT1	0.4	2	6	788	TrueSpot	Fixed	FALSE	0.757578	0.181234	0.980209	0	0.977271	0.982771	0.978581	0
CTT1-CY5	CTT1	0.4	2	6	788	TrueSpot	Fixed	TRUE	0.773571	0.152665	0.983224	0	0.980729	0.985399	0.970852	0
CTT1-CY5	CTT1	0.4	2	6	788	TrueSpot	Variable	FALSE	0.790716	0.19241	0.981966	0	0.979285	0.984302	0.981806	0
CTT1-CY5	CTT1	0.4	2	6	788	TrueSpot	Variable	TRUE	0.81363	0.197173	0.984918	0	0.982672	0.986874	0.972292	0
CTT1-CY5	CTT1	0.4	2	6	788	Big-FISH	Fixed	FALSE	0.485072	0.140046	0.937661	0	0.928633	0.945578	0.920473	5.92878775009496e-323
CTT1-CY5	CTT1	0.4	2	6	788	Big-FISH	Fixed	TRUE	0.554855	0.101029	0.948498	0	0.940993	0.955072	0.923326	0
CTT1-CY5	CTT1	0.4	2	6	788	Big-FISH	Variable	FALSE	0.725115	0.264615	0.972059	0	0.967931	0.975663	0.963429	0
CTT1-CY5	CTT1	0.4	2	6	788	Big-FISH	Variable	TRUE	0.842799	0.233269	0.979552	0	0.976517	0.982198	0.961384	0
CTT1-CY5	CTT1	0.4	2	8	344	TrueSpot	Fixed	FALSE	0.792515	0.353861	0.979896	1.6942e-241	0.975201	0.98371	0.987407	5.9052e-276
CTT1-CY5	CTT1	0.4	2	8	344	TrueSpot	Fixed	TRUE	0.840607	0.343272	0.984098	9.42207e-259	0.980374	0.98712	0.990127	6.26041e-294
CTT1-CY5	CTT1	0.4	2	8	344	TrueSpot	Variable	FALSE	0.828038	0.473122	0.981443	2.19531e-247	0.977105	0.984965	0.990118	7.33392e-294
CTT1-CY5	CTT1	0.4	2	8	344	TrueSpot	Variable	TRUE	0.903047	0.461371	0.985826	3.12871e-267	0.982503	0.988521	0.99006	1.98489e-293
CTT1-CY5	CTT1	0.4	2	8	344	Big-FISH	Fixed	FALSE	0.528975	-0.0696763	0.931793	1.4101e-152	0.916337	0.944476	0.931155	6.5553e-152
CTT1-CY5	CTT1	0.4	2	8	344	Big-FISH	Fixed	TRUE	0.613223	-0.138463	0.948021	3.84292e-172	0.936121	0.957752	0.942935	2.11579e-165
CTT1-CY5	CTT1	0.4	2	8	344	Big-FISH	Variable	FALSE	0.827816	0.836658	0.979234	4.08373e-239	0.974386	0.983172	0.985531	1.03007e-265
CTT1-CY5	CTT1	0.4	2	8	344	Big-FISH	Variable	TRUE	0.903683	0.734387	0.983251	6.26746e-255	0.979331	0.986432	0.986389	3.19288e-270
CTT1-CY5	CTT1	0.4	2	60	815	TrueSpot	Fixed	FALSE	0.576686	1.49742	0.940022	0	0.93148	0.947528	0.964197	0
CTT1-CY5	CTT1	0.4	2	60	815	TrueSpot	Fixed	TRUE	0.663436	0.912596	0.974528	0	0.970827	0.977765	0.980811	0
CTT1-CY5	CTT1	0.4	2	60	815	TrueSpot	Variable	FALSE	0.593327	1.54307	0.94285	0	0.934698	0.950012	0.964462	0
CTT1-CY5	CTT1	0.4	2	60	815	TrueSpot	Variable	TRUE	0.621606	0.61105	0.95244	0	0.945617	0.958425	0.961638	0
CTT1-CY5	CTT1	0.4	2	60	815	Big-FISH	Fixed	FALSE	0.288703	0.883881	0.853734	1.27955e-232	0.833955	0.871323	0.894521	1.6422e-286
CTT1-CY5	CTT1	0.4	2	60	815	Big-FISH	Fixed	TRUE	0.501125	0.0590277	0.92798	0	0.917796	0.936944	0.941653	0
CTT1-CY5	CTT1	0.4	2	60	815	Big-FISH	Variable	FALSE	0.508392	2.82152	0.915063	7.90505033345994e-323	0.903143	0.925573	0.941657	0
CTT1-CY5	CTT1	0.4	2	60	815	Big-FISH	Variable	TRUE	0.749725	1.83298	0.968152	0	0.963541	0.972189	0.969144	0
CTT1-CY5	CTT1	0.4	3	0	675	TrueSpot	Fixed	FALSE	0.884677	0.0318878	0.957047	0	0.95021	0.962963	0.925962	7.53984e-287
CTT1-CY5	CTT1	0.4	3	0	675	TrueSpot	Fixed	TRUE	0.858612	0.0237571	0.925425	7.79257e-286	0.913776	0.935554	0.880142	6.02473e-220
CTT1-CY5	CTT1	0.4	3	0	675	TrueSpot	Variable	FALSE	0.94201	0.171022	0.915295	5.49974e-268	0.902143	0.926747	0.793346	3.35081e-147
CTT1-CY5	CTT1	0.4	3	0	675	TrueSpot	Variable	TRUE	1.06913	0.169509	0.858801	1.17183e-197	0.837622	0.877402	0.729189	5.63333e-113
CTT1-CY5	CTT1	0.4	3	0	675	Big-FISH	Fixed	FALSE	0.591038	0.00640649	0.887214	2.73401e-228	0.869999	0.902269	0.809109	1.5872e-157
CTT1-CY5	CTT1	0.4	3	0	675	Big-FISH	Fixed	TRUE	0.648732	0.00605801	0.878717	2.49238e-218	0.860301	0.894843	0.797684	5.9677e-150
CTT1-CY5	CTT1	0.4	3	0	675	Big-FISH	Variable	FALSE	0.721334	0.113043	0.908873	8.55176e-258	0.894779	0.921157	0.886295	3.56668e-227
CTT1-CY5	CTT1	0.4	3	0	675	Big-FISH	Variable	TRUE	0.84834	0.0895703	0.896878	1.22437e-240	0.881045	0.910704	0.843145	1.6142e-183
CTT1-CY5	CTT1	0.4	3	10	1063	TrueSpot	Fixed	FALSE	0.674244	1.89249	0.969245	0	0.965378	0.972686	0.980388	0
CTT1-CY5	CTT1	0.4	3	10	1063	TrueSpot	Fixed	TRUE	0.671876	1.6451	0.972284	0	0.968793	0.975389	0.982089	0
CTT1-CY5	CTT1	0.4	3	10	1063	TrueSpot	Variable	FALSE	0.367425	1.5231	0.66002	5.95641e-134	0.624684	0.692659	0.736624	1.9986e-182
CTT1-CY5	CTT1	0.4	3	10	1063	TrueSpot	Variable	TRUE	0.530564	2.0105	0.824055	4.22199e-264	0.803753	0.842441	0.866086	9.18962101264719e-322
CTT1-CY5	CTT1	0.4	3	10	1063	Big-FISH	Fixed	FALSE	0.350636	0.98929	0.852614	2.42235e-301	0.835309	0.868231	0.865102	3.36359891688721e-320
CTT1-CY5	CTT1	0.4	3	10	1063	Big-FISH	Fixed	TRUE	0.430454	0.68332	0.884659	0	0.870855	0.897069	0.894672	0
CTT1-CY5	CTT1	0.4	3	10	1063	Big-FISH	Variable	FALSE	0.66033	1.71176	0.96605	0	0.96179	0.969843	0.97227	0
CTT1-CY5	CTT1	0.4	3	10	1063	Big-FISH	Variable	TRUE	0.753296	1.33043	0.97439	0	0.971161	0.977262	0.97713	0
CTT1-CY5	CTT1	0.4	3	15	774	TrueSpot	Fixed	FALSE	0.528257	3.61147	0.938315	0	0.929292	0.946218	0.939727	0
CTT1-CY5	CTT1	0.4	3	15	774	TrueSpot	Fixed	TRUE	0.588012	3.18926	0.959528	0	0.953534	0.964762	0.965394	0
CTT1-CY5	CTT1	0.4	3	15	774	TrueSpot	Variable	FALSE	0.553234	3.72604	0.943916	0	0.935685	0.951119	0.946194	0
CTT1-CY5	CTT1	0.4	3	15	774	TrueSpot	Variable	TRUE	0.608497	3.00933	0.958001	0	0.951787	0.96343	0.964649	0
CTT1-CY5	CTT1	0.4	3	15	774	Big-FISH	Fixed	FALSE	0.352605	0.939668	0.898057	1.43688e-277	0.883501	0.910881	0.883831	6.34043e-257
CTT1-CY5	CTT1	0.4	3	15	774	Big-FISH	Fixed	TRUE	0.469524	1.38922	0.906807	7.58385e-292	0.89343	0.918578	0.900754	7.93634e-282
CTT1-CY5	CTT1	0.4	3	15	774	Big-FISH	Variable	FALSE	0.577271	2.25096	0.935575	0	0.926167	0.943819	0.931831	0
CTT1-CY5	CTT1	0.4	3	15	774	Big-FISH	Variable	TRUE	0.695165	2.55557	0.956799	0	0.950411	0.96238	0.958312	0
CTT1-CY5	CTT1	0.4	3	20	1234	TrueSpot	Fixed	FALSE	0.436123	5.70328	0.920726	0	0.911769	0.928808	0.913281	0
CTT1-CY5	CTT1	0.4	3	20	1234	TrueSpot	Fixed	TRUE	0.517645	4.63868	0.95269	0	0.947245	0.957585	0.952181	0
CTT1-CY5	CTT1	0.4	3	20	1234	TrueSpot	Variable	FALSE	0.437846	5.79921	0.899104	0	0.887847	0.909286	0.891623	0
CTT1-CY5	CTT1	0.4	3	20	1234	TrueSpot	Variable	TRUE	0.469675	1.88778	0.904296	0	0.893585	0.913978	0.887028	0
CTT1-CY5	CTT1	0.4	3	20	1234	Big-FISH	Fixed	FALSE	0.286346	1.03109	0.872078	0	0.85803	0.884822	0.853219	0
CTT1-CY5	CTT1	0.4	3	20	1234	Big-FISH	Fixed	TRUE	0.426111	1.26049	0.876904	0	0.863348	0.889196	0.865316	0
CTT1-CY5	CTT1	0.4	3	20	1234	Big-FISH	Variable	FALSE	0.521743	3.31115	0.922403	0	0.913627	0.93032	0.91033	0
CTT1-CY5	CTT1	0.4	3	20	1234	Big-FISH	Variable	TRUE	0.666382	3.10725	0.946746	0	0.940638	0.952241	0.93958	0
CTT1-CY5	CTT1	0.4	3	25	1387	TrueSpot	Fixed	FALSE	0.396719	5.91822	0.916672	0	0.907839	0.924692	0.911105	0
CTT1-CY5	CTT1	0.4	3	25	1387	TrueSpot	Fixed	TRUE	0.536666	3.91788	0.957987	0	0.953427	0.962109	0.955094	0
CTT1-CY5	CTT1	0.4	3	25	1387	TrueSpot	Variable	FALSE	0.29192	3.24263	0.78403	3.98257e-289	0.762877	0.803506	0.788394	1.56144e-294
CTT1-CY5	CTT1	0.4	3	25	1387	TrueSpot	Variable	TRUE	0.406801	2.21648	0.843598	0	0.827716	0.85813	0.84381	0
CTT1-CY5	CTT1	0.4	3	25	1387	Big-FISH	Fixed	FALSE	0.288082	1.29178	0.877545	0	0.864858	0.889113	0.869119	0
CTT1-CY5	CTT1	0.4	3	25	1387	Big-FISH	Fixed	TRUE	0.520935	1.08225	0.901088	0	0.890698	0.910537	0.897473	0
CTT1-CY5	CTT1	0.4	3	25	1387	Big-FISH	Variable	FALSE	0.470775	3.14791	0.932709	0	0.92551	0.939234	0.928135	0
CTT1-CY5	CTT1	0.4	3	25	1387	Big-FISH	Variable	TRUE	0.685347	2.84028	0.950816	0	0.9455	0.955626	0.94545	0
CTT1-CY5	CTT1	0.4	3	2	993	TrueSpot	Fixed	FALSE	0.596825	0.164203	0.953397	0	0.947376	0.958743	0.95583	0
CTT1-CY5	CTT1	0.4	3	2	993	TrueSpot	Fixed	TRUE	0.659637	0.0960495	0.972715	0	0.969151	0.975872	0.909607	0
CTT1-CY5	CTT1	0.4	3	2	993	TrueSpot	Variable	FALSE	0.617404	0.213032	0.950068	0	0.94363	0.955787	0.91047	0
CTT1-CY5	CTT1	0.4	3	2	993	TrueSpot	Variable	TRUE	0.730835	0.162377	0.968729	0	0.964653	0.972341	0.85667	3.9313e-287
CTT1-CY5	CTT1	0.4	3	2	993	Big-FISH	Fixed	FALSE	0.312782	0.114035	0.817227	2.02012e-239	0.795458	0.836891	0.708174	5.51757e-152
CTT1-CY5	CTT1	0.4	3	2	993	Big-FISH	Fixed	TRUE	0.54924	-0.0467651	0.843584	7.57188e-270	0.824651	0.86063	0.682828	2.9069e-137
CTT1-CY5	CTT1	0.4	3	2	993	Big-FISH	Variable	FALSE	0.469364	0.227689	0.874502	1.12432699597708e-313	0.859025	0.888382	0.892541	0
CTT1-CY5	CTT1	0.4	3	2	993	Big-FISH	Variable	TRUE	0.77198	0.112343	0.937437	0	0.92943	0.944563	0.825776	1.00611e-248
CTT1-CY5	CTT1	0.4	3	30	828	TrueSpot	Fixed	FALSE	0.458347	5.73384	0.928212	0	0.918145	0.937082	0.924295	0
CTT1-CY5	CTT1	0.4	3	30	828	TrueSpot	Fixed	TRUE	0.573143	3.3663	0.963661	0	0.958457	0.968223	0.966098	0
CTT1-CY5	CTT1	0.4	3	30	828	TrueSpot	Variable	FALSE	0.386261	5.76986	0.894583	3.684e-291	0.880093	0.907409	0.894862	1.31227e-291
CTT1-CY5	CTT1	0.4	3	30	828	TrueSpot	Variable	TRUE	0.457277	2.19044	0.865183	7.90805e-250	0.846978	0.881362	0.874571	7.0488e-262
CTT1-CY5	CTT1	0.4	3	30	828	Big-FISH	Fixed	FALSE	0.350106	2.52691	0.924307	0	0.913717	0.933643	0.920408	0
CTT1-CY5	CTT1	0.4	3	30	828	Big-FISH	Fixed	TRUE	0.602562	1.25028	0.957165	0	0.951055	0.962527	0.953714	0
CTT1-CY5	CTT1	0.4	3	30	828	Big-FISH	Variable	FALSE	0.454805	3.82777	0.9425	0	0.934368	0.949651	0.941559	0
CTT1-CY5	CTT1	0.4	3	30	828	Big-FISH	Variable	TRUE	0.690523	2.89558	0.959935	0	0.954211	0.964957	0.960044	0
CTT1-CY5	CTT1	0.4	3	35	928	TrueSpot	Fixed	FALSE	0.422856	6.18158	0.927631	0	0.918083	0.936103	0.943756	0
CTT1-CY5	CTT1	0.4	3	35	928	TrueSpot	Fixed	TRUE	0.55958	3.25484	0.959942	0	0.954557	0.9647	0.971013	0
CTT1-CY5	CTT1	0.4	3	35	928	TrueSpot	Variable	FALSE	0.227909	4.54376	0.661008	1.28117e-117	0.623162	0.695765	0.727852	6.85661e-154
CTT1-CY5	CTT1	0.4	3	35	928	TrueSpot	Variable	TRUE	0.419976	2.94623	0.858477	8.64916e-271	0.840561	0.874517	0.882957	2.33195e-306
CTT1-CY5	CTT1	0.4	3	35	928	Big-FISH	Fixed	FALSE	0.336528	2.84856	0.915115	0	0.903999	0.924995	0.910344	0
CTT1-CY5	CTT1	0.4	3	35	928	Big-FISH	Fixed	TRUE	0.567955	1.37041	0.94997	0	0.943283	0.955887	0.951373	0
CTT1-CY5	CTT1	0.4	3	35	928	Big-FISH	Variable	FALSE	0.43907	4.25748	0.940962	0	0.933112	0.947915	0.939971	0
CTT1-CY5	CTT1	0.4	3	35	928	Big-FISH	Variable	TRUE	0.678059	3.35797	0.959704	0	0.954288	0.96449	0.958199	0
CTT1-CY5	CTT1	0.4	3	40	839	TrueSpot	Fixed	FALSE	0.475928	5.50032	0.937074	0	0.928265	0.944832	0.96692	0
CTT1-CY5	CTT1	0.4	3	40	839	TrueSpot	Fixed	TRUE	0.644182	3.17112	0.965084	0	0.960115	0.969443	0.979851	0
CTT1-CY5	CTT1	0.4	3	40	839	TrueSpot	Variable	FALSE	0.462201	4.35665	0.926259	0	0.916002	0.935306	0.943903	0
CTT1-CY5	CTT1	0.4	3	40	839	TrueSpot	Variable	TRUE	0.494922	2.15685	0.941439	0	0.93322	0.948673	0.953559	0
CTT1-CY5	CTT1	0.4	3	40	839	Big-FISH	Fixed	FALSE	0.345707	2.42964	0.905916	1.32990205099795e-314	0.892986	0.917351	0.91735	0
CTT1-CY5	CTT1	0.4	3	40	839	Big-FISH	Fixed	TRUE	0.59155	1.97274	0.918829	0	0.907588	0.928753	0.936081	0
CTT1-CY5	CTT1	0.4	3	40	839	Big-FISH	Variable	FALSE	0.473518	3.63211	0.944773	0	0.937007	0.951605	0.949472	0
CTT1-CY5	CTT1	0.4	3	40	839	Big-FISH	Variable	TRUE	0.748564	3.58396	0.944027	0	0.93616	0.95095	0.948673	0
CTT1-CY5	CTT1	0.4	3	45	875	TrueSpot	Fixed	FALSE	0.539814	3.67661	0.951391	0	0.944681	0.957304	0.983838	0
CTT1-CY5	CTT1	0.4	3	45	875	TrueSpot	Fixed	TRUE	0.71937	1.41511	0.974946	0	0.97144	0.978026	0.985643	0
CTT1-CY5	CTT1	0.4	3	45	875	TrueSpot	Variable	FALSE	0.441056	2.96027	0.902267	3.39917164338778e-321	0.889162	0.913893	0.941651	0
CTT1-CY5	CTT1	0.4	3	45	875	TrueSpot	Variable	TRUE	0.675625	0.999731	0.949379	0	0.9424	0.955532	0.964783	0
CTT1-CY5	CTT1	0.4	3	45	875	Big-FISH	Fixed	FALSE	0.406832	2.19033	0.92556	0	0.915439	0.934511	0.953946	0
CTT1-CY5	CTT1	0.4	3	45	875	Big-FISH	Fixed	TRUE	0.649649	0.887599	0.963566	0	0.958501	0.968023	0.976412	0
CTT1-CY5	CTT1	0.4	3	45	875	Big-FISH	Variable	FALSE	0.478817	2.99503	0.953143	0	0.946669	0.958848	0.969565	0
CTT1-CY5	CTT1	0.4	3	45	875	Big-FISH	Variable	TRUE	0.749367	2.14802	0.960277	0	0.954765	0.965129	0.97197	0
CTT1-CY5	CTT1	0.4	3	4	514	TrueSpot	Fixed	FALSE	0.755447	0.0772655	0.983586	0	0.980508	0.986181	0.978806	0
CTT1-CY5	CTT1	0.4	3	4	514	TrueSpot	Fixed	TRUE	0.769745	0.0373976	0.986492	0	0.983955	0.98863	0.922957	1.91289e-214
CTT1-CY5	CTT1	0.4	3	4	514	TrueSpot	Variable	FALSE	0.752871	0.123542	0.967188	7.75555e-307	0.961096	0.97234	0.913237	8.55755e-202
CTT1-CY5	CTT1	0.4	3	4	514	TrueSpot	Variable	TRUE	0.85968	0.0880497	0.978529	0	0.974516	0.981917	0.836586	6.5064e-136
CTT1-CY5	CTT1	0.4	3	4	514	Big-FISH	Fixed	FALSE	0.664525	0.0327936	0.972665	0	0.967573	0.976966	0.888643	1.78634e-175
CTT1-CY5	CTT1	0.4	3	4	514	Big-FISH	Fixed	TRUE	0.772764	-0.0162839	0.975291	0	0.970681	0.979184	0.823918	2.24376e-128
CTT1-CY5	CTT1	0.4	3	4	514	Big-FISH	Variable	FALSE	0.679096	0.0945656	0.970676	3.88948239032063e-319	0.96522	0.975287	0.902469	2.07432e-189
CTT1-CY5	CTT1	0.4	3	4	514	Big-FISH	Variable	TRUE	0.786117	0.0426479	0.968084	7.30771581209929e-310	0.962155	0.973097	0.839904	5.38696e-138
CTT1-CY5	CTT1	0.4	3	50	586	TrueSpot	Fixed	FALSE	0.696305	1.47116	0.96361	0	0.957333	0.968979	0.991049	0
CTT1-CY5	CTT1	0.4	3	50	586	TrueSpot	Fixed	TRUE	0.779413	1.00859	0.976391	0	0.972287	0.979894	0.988051	0
CTT1-CY5	CTT1	0.4	3	50	586	TrueSpot	Variable	FALSE	0.730577	1.34186	0.969625	0	0.964367	0.974118	0.98775	0
CTT1-CY5	CTT1	0.4	3	50	586	TrueSpot	Variable	TRUE	0.752776	0.963366	0.967984	0	0.962447	0.972717	0.986624	0
CTT1-CY5	CTT1	0.4	3	50	586	Big-FISH	Fixed	FALSE	0.519941	1.37552	0.949007	5.75618e-295	0.940287	0.956482	0.977418	0
CTT1-CY5	CTT1	0.4	3	50	586	Big-FISH	Fixed	TRUE	0.824357	0.291409	0.976844	0	0.972818	0.98028	0.981786	0
CTT1-CY5	CTT1	0.4	3	50	586	Big-FISH	Variable	FALSE	0.588911	1.85453	0.965952	0	0.960071	0.970981	0.975173	0
CTT1-CY5	CTT1	0.4	3	50	586	Big-FISH	Variable	TRUE	0.88636	1.20733	0.975499	0	0.971243	0.979133	0.975952	0
CTT1-CY5	CTT1	0.4	3	55	1208	TrueSpot	Fixed	FALSE	0.636762	1.89016	0.965524	0	0.961482	0.969148	0.991807	0
CTT1-CY5	CTT1	0.4	3	55	1208	TrueSpot	Fixed	TRUE	0.636514	1.32322	0.972429	0	0.969184	0.975337	0.986021	0
CTT1-CY5	CTT1	0.4	3	55	1208	TrueSpot	Variable	FALSE	0.566346	1.97321	0.941724	0	0.934984	0.947784	0.981363	0
CTT1-CY5	CTT1	0.4	3	55	1208	TrueSpot	Variable	TRUE	0.554218	1.24223	0.954964	0	0.949716	0.959676	0.975045	0
CTT1-CY5	CTT1	0.4	3	55	1208	Big-FISH	Fixed	FALSE	0.518768	1.4349	0.950249	0	0.944466	0.955443	0.977582	0
CTT1-CY5	CTT1	0.4	3	55	1208	Big-FISH	Fixed	TRUE	0.655745	0.534901	0.976063	0	0.97324	0.978592	0.979239	0
CTT1-CY5	CTT1	0.4	3	55	1208	Big-FISH	Variable	FALSE	0.58115	1.83585	0.96027	0	0.955626	0.964437	0.979797	0
CTT1-CY5	CTT1	0.4	3	55	1208	Big-FISH	Variable	TRUE	0.726758	1.22581	0.977678	0	0.975043	0.980038	0.98167	0
CTT1-CY5	CTT1	0.4	3	6	1036	TrueSpot	Fixed	FALSE	0.717933	0.190617	0.974819	0	0.971599	0.977678	0.978038	0
CTT1-CY5	CTT1	0.4	3	6	1036	TrueSpot	Fixed	TRUE	0.775108	0.155685	0.971299	0	0.967637	0.974553	0.96309	0
CTT1-CY5	CTT1	0.4	3	6	1036	TrueSpot	Variable	FALSE	0.780949	0.295454	0.975613	0	0.972493	0.978383	0.967527	0
CTT1-CY5	CTT1	0.4	3	6	1036	TrueSpot	Variable	TRUE	0.882526	0.247222	0.974396	0	0.971122	0.977302	0.955958	0
CTT1-CY5	CTT1	0.4	3	6	1036	Big-FISH	Fixed	FALSE	0.563711	0.224517	0.950109	0	0.94382	0.955711	0.942923	0
CTT1-CY5	CTT1	0.4	3	6	1036	Big-FISH	Fixed	TRUE	0.701907	0.0734814	0.96236	0	0.957581	0.966609	0.924778	0
CTT1-CY5	CTT1	0.4	3	6	1036	Big-FISH	Variable	FALSE	0.745918	0.336405	0.976746	0	0.973769	0.979388	0.977586	0
CTT1-CY5	CTT1	0.4	3	6	1036	Big-FISH	Variable	TRUE	0.923619	0.18876	0.97949	0	0.97686	0.981823	0.962842	0
CTT1-CY5	CTT1	0.4	3	8	763	TrueSpot	Fixed	FALSE	0.720737	0.90491	0.975602	0	0.971926	0.978801	0.987233	0
CTT1-CY5	CTT1	0.4	3	8	763	TrueSpot	Fixed	TRUE	0.784631	0.552495	0.983262	0	0.980729	0.985464	0.987849	0
CTT1-CY5	CTT1	0.4	3	8	763	TrueSpot	Variable	FALSE	0.708361	0.987638	0.946188	0	0.938219	0.953153	0.966779	0
CTT1-CY5	CTT1	0.4	3	8	763	TrueSpot	Variable	TRUE	0.836055	0.669313	0.984003	0	0.981581	0.986108	0.988701	0
CTT1-CY5	CTT1	0.4	3	8	763	Big-FISH	Fixed	FALSE	0.334657	0.679995	0.838771	4.18639e-203	0.816398	0.858631	0.895889	2.3679e-270
CTT1-CY5	CTT1	0.4	3	8	763	Big-FISH	Fixed	TRUE	0.502146	0.283157	0.895525	8.30746e-270	0.880515	0.908741	0.925522	3.95252516672997e-323
CTT1-CY5	CTT1	0.4	3	8	763	Big-FISH	Variable	FALSE	0.687594	1.02952	0.974316	0	0.970449	0.977682	0.983881	0
CTT1-CY5	CTT1	0.4	3	8	763	Big-FISH	Variable	TRUE	0.879305	0.552701	0.980628	0	0.977701	0.983174	0.986419	0
STL1-TMR	STL1	0.2	1	0	1619	TrueSpot	Fixed	FALSE	0.220254	-0.0237283	0.729036	1.61365e-268	0.705371	0.751078	0.541141	7.98013e-124
STL1-TMR	STL1	0.2	1	0	1619	TrueSpot	Fixed	TRUE	0.364131	-0.0207291	0.836868	0	0.821649	0.850895	0.6674	2.92541e-209
STL1-TMR	STL1	0.2	1	0	1619	TrueSpot	Variable	FALSE	0.610468	0.480922	0.742754	5.40461e-284	0.720093	0.763832	0.686176	9.60496e-226
STL1-TMR	STL1	0.2	1	0	1619	TrueSpot	Variable	TRUE	0.733974	0.542497	0.707482	4.92302e-246	0.68228	0.731004	0.655586	1.70817e-199
STL1-TMR	STL1	0.2	1	0	1619	Big-FISH	Fixed	FALSE	0.0161598	-0.0252509	0.233106	2.03159e-21	0.186506	0.278658	0.250413	1.4334e-24
STL1-TMR	STL1	0.2	1	0	1619	Big-FISH	Fixed	TRUE	0.0342866	-0.0524709	0.289661	1.15414e-32	0.244392	0.33367	0.260279	1.76693e-26
STL1-TMR	STL1	0.2	1	0	1619	Big-FISH	Variable	FALSE	0.00103627	0.804764	0.0348662	0.160841	-0.0138747	0.0834418	0.36527	2.82288e-52
STL1-TMR	STL1	0.2	1	0	1619	Big-FISH	Variable	TRUE	0.00789516	0.571336	0.125867	3.75845e-07	0.0776259	0.173521	0.388072	2.47904e-59
STL1-TMR	STL1	0.2	1	10	539	TrueSpot	Fixed	FALSE	0.712604	0.768362	0.983438	0	0.980413	0.986	0.983936	0
STL1-TMR	STL1	0.2	1	10	539	TrueSpot	Fixed	TRUE	0.756829	0.530802	0.989441	0	0.987505	0.991078	0.987848	0
STL1-TMR	STL1	0.2	1	10	539	TrueSpot	Variable	FALSE	0.739368	1.00006	0.986325	0	0.983822	0.988443	0.987336	0
STL1-TMR	STL1	0.2	1	10	539	TrueSpot	Variable	TRUE	0.768703	0.84011	0.991353	0	0.989765	0.992694	0.991334	0
STL1-TMR	STL1	0.2	1	10	539	Big-FISH	Fixed	FALSE	0.191559	-0.0526383	0.832016	1.57445e-139	0.80406	0.856301	0.884027	1.70229e-179
STL1-TMR	STL1	0.2	1	10	539	Big-FISH	Fixed	TRUE	0.228762	-0.0452222	0.833	3.75088e-140	0.805191	0.857154	0.889963	2.93536e-185
STL1-TMR	STL1	0.2	1	10	539	Big-FISH	Variable	FALSE	0.754873	0.986894	0.979759	0	0.976069	0.982885	0.977877	0
STL1-TMR	STL1	0.2	1	10	539	Big-FISH	Variable	TRUE	0.834162	0.651142	0.98717	0	0.984821	0.989158	0.98258	0
STL1-TMR	STL1	0.2	1	15	556	TrueSpot	Fixed	FALSE	0.745213	0.533067	0.980163	0	0.976606	0.983183	0.986186	0
STL1-TMR	STL1	0.2	1	15	556	TrueSpot	Fixed	TRUE	0.765133	0.644611	0.977691	0	0.973698	0.981084	0.981844	0
STL1-TMR	STL1	0.2	1	15	556	TrueSpot	Variable	FALSE	0.685609	0.709957	0.928847	4.43902e-241	0.916479	0.939441	0.939606	3.88382e-260
STL1-TMR	STL1	0.2	1	15	556	TrueSpot	Variable	TRUE	0.667663	0.821051	0.966759	0	0.960847	0.971791	0.974073	0
STL1-TMR	STL1	0.2	1	15	556	Big-FISH	Fixed	FALSE	0.433545	0.496044	0.885249	2.58405e-186	0.865831	0.902005	0.908614	3.12124e-212
STL1-TMR	STL1	0.2	1	15	556	Big-FISH	Fixed	TRUE	0.540887	0.659703	0.885971	5.00242e-187	0.866666	0.902626	0.905791	9.48368e-209
STL1-TMR	STL1	0.2	1	15	556	Big-FISH	Variable	FALSE	0.688694	1.46562	0.94992	4.95188e-282	0.941103	0.957445	0.962815	4.64683561883068e-317
STL1-TMR	STL1	0.2	1	15	556	Big-FISH	Variable	TRUE	0.82811	1.15204	0.959993	#NUM!	0.952907	0.966031	0.961414	1.07005525722661e-312
STL1-TMR	STL1	0.2	1	1	702	TrueSpot	Fixed	FALSE	0.180907	-0.0027136	0.500225	1.00949e-45	0.442611	0.553726	0.42591	2.64448e-32
STL1-TMR	STL1	0.2	1	1	702	TrueSpot	Fixed	TRUE	0.183378	0.00595152	0.455515	2.94648e-37	0.394826	0.512246	0.435387	7.7574e-34
STL1-TMR	STL1	0.2	1	1	702	TrueSpot	Variable	FALSE	1.11971	0.735577	0.549138	1.53082e-56	0.495266	0.598803	0.495715	8.23846e-45
STL1-TMR	STL1	0.2	1	1	702	TrueSpot	Variable	TRUE	0.932765	0.753467	0.369129	4.39526e-24	0.303419	0.431344	0.361768	3.93914e-23
STL1-TMR	STL1	0.2	1	1	702	Big-FISH	Fixed	FALSE	0.000793575	0.0134348	0.0879181	0.019818	0.0140121	0.160869	0.097379	0.00983369
STL1-TMR	STL1	0.2	1	1	702	Big-FISH	Fixed	TRUE	0.00283103	0.00890525	0.0560026	0.138254	-0.0180694	0.129463	0.0520376	0.168442
STL1-TMR	STL1	0.2	1	1	702	Big-FISH	Variable	FALSE	0.00765337	0.455314	0.233	4.14126e-10	0.161793	0.301794	0.514667	9.79455e-49
STL1-TMR	STL1	0.2	1	1	702	Big-FISH	Variable	TRUE	0.049194	0.311398	0.488631	2.09313e-43	0.430188	0.542995	0.536436	1.46805e-53
STL1-TMR	STL1	0.2	1	20	1251	TrueSpot	Fixed	FALSE	0.779074	-0.0736717	0.985114	0	0.983382	0.986667	0.965351	0
STL1-TMR	STL1	0.2	1	20	1251	TrueSpot	Fixed	TRUE	0.784719	-0.00634618	0.985913	0	0.984273	0.987384	0.968146	0
STL1-TMR	STL1	0.2	1	20	1251	TrueSpot	Variable	FALSE	0.750741	0.552535	0.981696	0	0.97957	0.983603	0.978846	0
STL1-TMR	STL1	0.2	1	20	1251	TrueSpot	Variable	TRUE	0.802953	1.30873	0.984037	0	0.98218	0.985701	0.97074	0
STL1-TMR	STL1	0.2	1	20	1251	Big-FISH	Fixed	FALSE	0.448613	-1.48168	0.787209	1.76689e-264	0.76517	0.807406	0.6973	7.69784e-183
STL1-TMR	STL1	0.2	1	20	1251	Big-FISH	Fixed	TRUE	0.492237	-1.59662	0.769938	6.14589e-246	0.746364	0.791583	0.678926	8.48357e-170
STL1-TMR	STL1	0.2	1	20	1251	Big-FISH	Variable	FALSE	0.760904	0.711459	0.975906	0	0.973117	0.97841	0.963722	0
STL1-TMR	STL1	0.2	1	20	1251	Big-FISH	Variable	TRUE	0.806874	0.32566	0.980114	0	0.977806	0.982184	0.969222	0
STL1-TMR	STL1	0.2	1	25	613	TrueSpot	Fixed	FALSE	0.800787	-0.349806	0.959698	0	0.95293	0.965511	0.839968	2.33838e-164
STL1-TMR	STL1	0.2	1	25	613	TrueSpot	Fixed	TRUE	0.81544	-0.312152	0.964726	0	0.958784	0.969824	0.855178	1.59596e-176
STL1-TMR	STL1	0.2	1	25	613	TrueSpot	Variable	FALSE	0.925045	1.31539	0.913085	3.24793e-240	0.898891	0.925364	0.795176	7.32289e-135
STL1-TMR	STL1	0.2	1	25	613	TrueSpot	Variable	TRUE	0.944181	1.78129	0.883586	1.71902e-203	0.864915	0.899815	0.773539	3.90271e-123
STL1-TMR	STL1	0.2	1	25	613	Big-FISH	Fixed	FALSE	0.0345682	0.118322	0.269263	1.21339e-11	0.194213	0.341178	0.308189	5.92141e-15
STL1-TMR	STL1	0.2	1	25	613	Big-FISH	Fixed	TRUE	0.0743519	-0.240663	0.323256	2.23964e-16	0.250478	0.392402	0.330586	4.25336e-17
STL1-TMR	STL1	0.2	1	25	613	Big-FISH	Variable	FALSE	0.0149924	1.47455	0.191841	1.71349e-06	0.114388	0.266976	0.294427	1.00422e-13
STL1-TMR	STL1	0.2	1	25	613	Big-FISH	Variable	TRUE	0.0276149	1.5189	0.191207	1.85643e-06	0.113738	0.266364	0.249537	3.72773e-10
STL1-TMR	STL1	0.2	1	2	707	TrueSpot	Fixed	FALSE	0.033573	0.0199987	0.167826	7.24477e-06	0.0952701	0.238608	0.356085	1.46276e-22
STL1-TMR	STL1	0.2	1	2	707	TrueSpot	Fixed	TRUE	0.0893492	0.0194128	0.397588	3.41692e-28	0.333634	0.457899	0.485859	3.69702e-43
STL1-TMR	STL1	0.2	1	2	707	TrueSpot	Variable	FALSE	1.03691	0.899993	0.728494	6.30601e-118	0.691927	0.761334	0.546036	3.45916e-56
STL1-TMR	STL1	0.2	1	2	707	TrueSpot	Variable	TRUE	0.985149	0.817931	0.807149	1.59144e-163	0.779825	0.831403	0.5297	2.17814e-52
STL1-TMR	STL1	0.2	1	2	707	Big-FISH	Fixed	FALSE	0.00494246	-0.0109408	0.218238	4.53554e-09	0.146866	0.287349	0.14351	0.000128702
STL1-TMR	STL1	0.2	1	2	707	Big-FISH	Fixed	TRUE	0.0219049	-0.0455327	0.287312	6.6577e-15	0.2182	0.353557	0.161966	1.5076e-05
STL1-TMR	STL1	0.2	1	2	707	Big-FISH	Variable	FALSE	-0.00154269	1.79487	-0.03376	0.370078	-0.107228	0.0400746	0.0324835	0.388457
STL1-TMR	STL1	0.2	1	2	707	Big-FISH	Variable	TRUE	0.104124	2.0977	0.314945	9.59931e-18	0.246944	0.379858	0.148539	7.35205e-05
STL1-TMR	STL1	0.2	1	30	977	TrueSpot	Fixed	FALSE	0.459975	-0.0898987	0.715896	2.73275e-154	0.683884	0.745157	0.655089	7.90343e-121
STL1-TMR	STL1	0.2	1	30	977	TrueSpot	Fixed	TRUE	0.49353	-0.0655859	0.734776	1.52433e-166	0.704525	0.762362	0.676025	1.94082e-131
STL1-TMR	STL1	0.2	1	30	977	TrueSpot	Variable	FALSE	0.962223	0.717855	0.683154	2.95817e-135	0.648209	0.715228	0.646605	9.13145e-117
STL1-TMR	STL1	0.2	1	30	977	TrueSpot	Variable	TRUE	1.05915	1.3164	0.395561	6.05651e-38	0.341309	0.447185	0.526995	6.34086e-71
STL1-TMR	STL1	0.2	1	30	977	Big-FISH	Fixed	FALSE	0.00383481	0.228296	0.104303	0.00109493	0.0418577	0.165936	0.149855	2.5434e-06
STL1-TMR	STL1	0.2	1	30	977	Big-FISH	Fixed	TRUE	0.0122245	0.142428	0.162739	3.148e-07	0.101052	0.22318	0.208338	4.83315e-11
STL1-TMR	STL1	0.2	1	30	977	Big-FISH	Variable	FALSE	0.00241894	0.486437	0.127913	6.08336e-05	0.0657219	0.189115	0.371144	2.86283e-33
STL1-TMR	STL1	0.2	1	30	977	Big-FISH	Variable	TRUE	0.00294175	0.396736	0.101316	0.00151944	0.038844	0.162999	0.323866	2.7112e-25
STL1-TMR	STL1	0.2	1	35	336	TrueSpot	Fixed	FALSE	0.255684	0.00524143	0.535949	2.23274e-26	0.455049	0.608074	0.502776	6.31263e-23
STL1-TMR	STL1	0.2	1	35	336	TrueSpot	Fixed	TRUE	0.292531	0.018277	0.559013	5.18284e-29	0.480774	0.62842	0.571299	1.67988e-30
STL1-TMR	STL1	0.2	1	35	336	TrueSpot	Variable	FALSE	0.879949	1.76825	0.41782	1.25359e-15	0.325371	0.502356	0.547942	1.01039e-27
STL1-TMR	STL1	0.2	1	35	336	TrueSpot	Variable	TRUE	1.14561	8.2212	0.114783	0.0354556	0.00788525	0.219086	0.279458	1.91315e-07
STL1-TMR	STL1	0.2	1	35	336	Big-FISH	Fixed	FALSE	0.00202433	-0.017196	0.169976	0.00176671	0.0641482	0.272023	0.102549	0.0604229
STL1-TMR	STL1	0.2	1	35	336	Big-FISH	Fixed	TRUE	0.00912726	-0.0617859	0.262605	1.0521e-06	0.16011	0.359499	0.214768	7.2325e-05
STL1-TMR	STL1	0.2	1	35	336	Big-FISH	Variable	FALSE	0.0148746	0.649978	0.29944	2.17689e-08	0.198815	0.393817	0.161208	0.00304285
STL1-TMR	STL1	0.2	1	35	336	Big-FISH	Variable	TRUE	0.215604	2.37635	0.392144	8.50047e-14	0.297637	0.479039	0.0958244	0.0794334
STL1-TMR	STL1	0.2	1	40	737	TrueSpot	Fixed	FALSE	0.612946	-0.143757	0.82624	2.26632e-185	0.801869	0.847866	0.44057	2.39934e-36
STL1-TMR	STL1	0.2	1	40	737	TrueSpot	Fixed	TRUE	0.612033	-0.114558	0.844431	1.89506e-201	0.822364	0.863962	0.505044	5.83751e-49
STL1-TMR	STL1	0.2	1	40	737	TrueSpot	Variable	FALSE	1.00887	0.708977	0.661498	6.23541e-94	0.618843	0.700263	0.520879	1.71334e-52
STL1-TMR	STL1	0.2	1	40	737	TrueSpot	Variable	TRUE	1.16194	1.12286	0.537923	1.65016e-56	0.484528	0.587324	0.447082	1.67908e-37
STL1-TMR	STL1	0.2	1	40	737	Big-FISH	Fixed	FALSE	0.00311504	-0.0169008	0.106493	0.00379924	0.0345408	0.177347	0.108397	0.00321478
STL1-TMR	STL1	0.2	1	40	737	Big-FISH	Fixed	TRUE	0.00687111	-0.0487328	0.150953	3.87705e-05	0.0796035	0.220764	0.156829	1.89581e-05
STL1-TMR	STL1	0.2	1	40	737	Big-FISH	Variable	FALSE	0.0204015	0.131344	0.569402	1.4647e-64	0.518506	0.616278	0.576866	1.33881e-66
STL1-TMR	STL1	0.2	1	40	737	Big-FISH	Variable	TRUE	0.456801	4.65079	0.613068	2.80723e-77	0.565905	0.656231	0.690717	1.41494e-105
STL1-TMR	STL1	0.2	1	45	1011	TrueSpot	Fixed	FALSE	0.161153	-0.000659968	0.433742	1.24758e-47	0.382312	0.482494	0.362076	1.11882e-32
STL1-TMR	STL1	0.2	1	45	1011	TrueSpot	Fixed	TRUE	0.230226	0.0177778	0.512369	9.29791e-69	0.465417	0.556446	0.494866	1.44429e-63
STL1-TMR	STL1	0.2	1	45	1011	TrueSpot	Variable	FALSE	1.44119	1.46573	0.435254	5.49249e-48	0.383902	0.483923	0.406323	1.79445e-41
STL1-TMR	STL1	0.2	1	45	1011	TrueSpot	Variable	TRUE	1.20658	1.10813	0.414862	2.49512e-43	0.362478	0.464632	0.411955	1.08428e-42
STL1-TMR	STL1	0.2	1	45	1011	Big-FISH	Fixed	FALSE	0.000885245	0.0146374	0.0792954	0.011664	0.0177273	0.140264	0.107828	0.000594106
STL1-TMR	STL1	0.2	1	45	1011	Big-FISH	Fixed	TRUE	0.00301582	0.0157389	0.107023	0.000653146	0.0456701	0.167573	0.11266	0.00033173
STL1-TMR	STL1	0.2	1	45	1011	Big-FISH	Variable	FALSE	-0.00291936	5.32005	-0.0148773	0.636581	-0.076462	0.0468204	0.0181765	0.563752
STL1-TMR	STL1	0.2	1	45	1011	Big-FISH	Variable	TRUE	0.125681	14.1002	0.17701	1.46097e-08	0.116628	0.236088	0.130836	3.00751e-05
STL1-TMR	STL1	0.2	1	4	812	TrueSpot	Fixed	FALSE	0.125132	-0.00281801	0.429013	1.08659e-37	0.371168	0.48354	0.351472	5.08054e-25
STL1-TMR	STL1	0.2	1	4	812	TrueSpot	Fixed	TRUE	0.167748	0.0015076	0.427305	2.25325e-37	0.369364	0.481936	0.41758	1.32345e-35
STL1-TMR	STL1	0.2	1	4	812	TrueSpot	Variable	FALSE	0.969653	0.478408	0.528669	1.16704e-59	0.477227	0.5765	0.509374	8.05084e-55
STL1-TMR	STL1	0.2	1	4	812	TrueSpot	Variable	TRUE	1.07742	0.883521	0.436212	4.79692e-39	0.37878	0.490298	0.353395	2.70008e-25
STL1-TMR	STL1	0.2	1	4	812	Big-FISH	Fixed	FALSE	-0.00013827	0.0171477	-0.0393302	0.262951	-0.107838	0.0295496	-0.0327322	0.351576
STL1-TMR	STL1	0.2	1	4	812	Big-FISH	Fixed	TRUE	0.000859408	0.00375463	0.0861299	0.0140843	0.0174334	0.154017	0.0842662	0.016315
STL1-TMR	STL1	0.2	1	4	812	Big-FISH	Variable	FALSE	-0.00411208	0.97486	-0.188434	6.30983e-08	-0.253941	-0.121205	-0.295447	8.06629e-18
STL1-TMR	STL1	0.2	1	4	812	Big-FISH	Variable	TRUE	-0.00192029	0.474242	-0.0598989	0.0880529	-0.128171	0.00893769	-0.0912429	0.00928319
STL1-TMR	STL1	0.2	1	50	397	TrueSpot	Fixed	FALSE	0.209621	-0.000302546	0.517449	1.43326e-28	0.441513	0.586026	0.418917	2.65927e-18
STL1-TMR	STL1	0.2	1	50	397	TrueSpot	Fixed	TRUE	0.341898	-0.00760686	0.621942	7.20629e-44	0.557655	0.678812	0.539007	2.68396e-31
STL1-TMR	STL1	0.2	1	50	397	TrueSpot	Variable	FALSE	1.76528	4.05776	0.360322	1.29193e-13	0.27153	0.443033	0.36501	5.88859e-14
STL1-TMR	STL1	0.2	1	50	397	TrueSpot	Variable	TRUE	3.0357	11.1606	0.22872	4.14429e-06	0.133299	0.31994	0.213078	1.85689e-05
STL1-TMR	STL1	0.2	1	50	397	Big-FISH	Fixed	FALSE	0.00110364	-1.29071e-06	0.0981164	0.0507596	-0.00030849	0.194659	0.0725994	0.148774
STL1-TMR	STL1	0.2	1	50	397	Big-FISH	Fixed	TRUE	0.00286963	-0.00420331	0.122399	0.0146762	0.0242693	0.218192	0.133354	0.00780097
STL1-TMR	STL1	0.2	1	50	397	Big-FISH	Variable	FALSE	0.150211	2.71522	0.74828	2.11489e-72	0.701524	0.788622	0.756941	5.51031e-75
STL1-TMR	STL1	0.2	1	50	397	Big-FISH	Variable	TRUE	0.541245	1.80302	0.945351	2.38216e-194	0.933814	0.954924	0.933109	1.51184e-177
STL1-TMR	STL1	0.2	1	55	1107	TrueSpot	Fixed	FALSE	0.126343	-0.0094696	0.394484	1.56672e-42	0.343549	0.443104	0.37475	3.10692e-38
STL1-TMR	STL1	0.2	1	55	1107	TrueSpot	Fixed	TRUE	0.177752	0.000688005	0.465178	1.58914e-60	0.417707	0.510116	0.453925	2.2807e-57
STL1-TMR	STL1	0.2	1	55	1107	TrueSpot	Variable	FALSE	1.60634	2.42795	0.395745	8.13126e-43	0.344867	0.444305	0.410685	2.76539e-46
STL1-TMR	STL1	0.2	1	55	1107	TrueSpot	Variable	TRUE	1.55243	2.07112	0.493393	5.59589e-69	0.447482	0.53671	0.468767	1.47701e-61
STL1-TMR	STL1	0.2	1	55	1107	Big-FISH	Fixed	FALSE	0.0015915	0.0487897	0.0936067	0.00182222	0.0348794	0.15169	0.108492	0.000298837
STL1-TMR	STL1	0.2	1	55	1107	Big-FISH	Fixed	TRUE	0.00758767	0.0224994	0.200031	1.87027e-11	0.142794	0.255934	0.212282	9.57478e-13
STL1-TMR	STL1	0.2	1	55	1107	Big-FISH	Variable	FALSE	0.0328137	0.106681	0.315287	5.69152e-27	0.26122	0.367382	0.290145	6.49175e-23
STL1-TMR	STL1	0.2	1	55	1107	Big-FISH	Variable	TRUE	0.417177	9.56708	0.75435	3.35984e-204	0.727777	0.778661	0.691499	2.97944e-158
STL1-TMR	STL1	0.2	1	6	672	TrueSpot	Fixed	FALSE	0.679019	-0.053673	0.974484	0	0.970371	0.978033	0.922295	8.00652e-279
STL1-TMR	STL1	0.2	1	6	672	TrueSpot	Fixed	TRUE	0.749714	-0.0570241	0.97689	0	0.973159	0.980108	0.918926	6.68707e-273
STL1-TMR	STL1	0.2	1	6	672	TrueSpot	Variable	FALSE	0.73574	0.283945	0.980288	0	0.977099	0.983037	0.899538	3.56325e-243
STL1-TMR	STL1	0.2	1	6	672	TrueSpot	Variable	TRUE	0.812558	0.751848	0.9721	0	0.967609	0.975977	0.792303	6.63272e-146
STL1-TMR	STL1	0.2	1	6	672	Big-FISH	Fixed	FALSE	0.163511	0.100121	0.765734	1.50206e-130	0.732526	0.795307	0.817051	2.21162e-162
STL1-TMR	STL1	0.2	1	6	672	Big-FISH	Fixed	TRUE	0.191957	0.1124	0.777932	2.46591e-137	0.746204	0.806133	0.815519	2.73033e-161
STL1-TMR	STL1	0.2	1	6	672	Big-FISH	Variable	FALSE	0.872154	0.139922	0.983361	0	0.980665	0.985685	0.959875	0
STL1-TMR	STL1	0.2	1	6	672	Big-FISH	Variable	TRUE	0.907408	0.112185	0.984267	0	0.981716	0.986464	0.94978	0
STL1-TMR	STL1	0.2	1	8	1191	TrueSpot	Fixed	FALSE	0.715012	0.143543	0.980428	0	0.978096	0.982513	0.981015	0
STL1-TMR	STL1	0.2	1	8	1191	TrueSpot	Fixed	TRUE	0.7332	0.397483	0.982622	0	0.980549	0.984476	0.980615	0
STL1-TMR	STL1	0.2	1	8	1191	TrueSpot	Variable	FALSE	0.471363	0.135976	0.733607	1.06558e-201	0.706234	0.758791	0.823136	1.68499e-294
STL1-TMR	STL1	0.2	1	8	1191	TrueSpot	Variable	TRUE	0.112932	1.11709	0.395646	6.48134e-46	0.346633	0.442504	0.658474	6.06045e-149
STL1-TMR	STL1	0.2	1	8	1191	Big-FISH	Fixed	FALSE	0.106155	0.164368	0.732751	5.36477e-201	0.705304	0.758004	0.775935	3.5993e-240
STL1-TMR	STL1	0.2	1	8	1191	Big-FISH	Fixed	TRUE	0.125462	0.281154	0.687237	3.07786e-167	0.656044	0.716086	0.762274	7.08516e-227
STL1-TMR	STL1	0.2	1	8	1191	Big-FISH	Variable	FALSE	0.713118	2.63303	0.873015	0	0.858799	0.885887	0.855497	0
STL1-TMR	STL1	0.2	1	8	1191	Big-FISH	Variable	TRUE	0.778879	1.81171	0.930729	0	0.922708	0.937944	0.875705	0
STL1-TMR	STL1	0.2	2	0	1619	TrueSpot	Fixed	FALSE	0.200936	-0.0130583	0.685485	4.08349e-225	0.658768	0.710476	0.522598	3.77481e-114
STL1-TMR	STL1	0.2	2	0	1619	TrueSpot	Fixed	TRUE	0.32987	-0.00426754	0.811874	0	0.794584	0.827848	0.670214	1.18185e-211
STL1-TMR	STL1	0.2	2	0	1619	TrueSpot	Variable	FALSE	0.629018	0.504931	0.721073	5.78081e-260	0.696835	0.743666	0.662249	6.01189e-205
STL1-TMR	STL1	0.2	2	0	1619	TrueSpot	Variable	TRUE	0.763736	0.563996	0.688084	1.72662e-227	0.661543	0.712904	0.622217	3.77419e-174
STL1-TMR	STL1	0.2	2	0	1619	Big-FISH	Fixed	FALSE	0.00537464	-0.0294249	0.195011	2.43965e-15	0.147696	0.241434	0.183417	1.02537e-13
STL1-TMR	STL1	0.2	2	0	1619	Big-FISH	Fixed	TRUE	0.0206612	-0.00757172	0.221472	1.93919e-19	0.174639	0.267306	0.217401	9.00754e-19
STL1-TMR	STL1	0.2	2	0	1619	Big-FISH	Variable	FALSE	0.00479462	0.43475	0.146773	2.9694e-09	0.098762	0.194103	0.199542	5.30227e-16
STL1-TMR	STL1	0.2	2	0	1619	Big-FISH	Variable	TRUE	0.0125649	0.249642	0.15839	1.46804e-10	0.110525	0.205521	0.167066	1.33673e-11
STL1-TMR	STL1	0.2	2	10	813	TrueSpot	Fixed	FALSE	0.639019	0.58223	0.981504	0	0.978801	0.983864	0.970787	0
STL1-TMR	STL1	0.2	2	10	813	TrueSpot	Fixed	TRUE	0.671162	0.588771	0.979118	0	0.976072	0.981781	0.972376	0
STL1-TMR	STL1	0.2	2	10	813	TrueSpot	Variable	FALSE	0.415346	0.314446	0.934983	0	0.925738	0.94311	0.953813	0
STL1-TMR	STL1	0.2	2	10	813	TrueSpot	Variable	TRUE	0.563824	0.986559	0.954448	0	0.947897	0.960192	0.97068	0
STL1-TMR	STL1	0.2	2	10	813	Big-FISH	Fixed	FALSE	0.255848	-0.125786	0.895807	7.47845e-288	0.881334	0.908601	0.91331	1.24735765474248e-318
STL1-TMR	STL1	0.2	2	10	813	Big-FISH	Fixed	TRUE	0.276165	0.058016	0.862013	1.5642e-241	0.843234	0.87869	0.919985	0
STL1-TMR	STL1	0.2	2	10	813	Big-FISH	Variable	FALSE	0.246823	1.44701	0.467652	2.05839e-45	0.412147	0.519699	0.400753	1.0245e-32
STL1-TMR	STL1	0.2	2	10	813	Big-FISH	Variable	TRUE	0.394662	-0.53462	0.574076	1.88519e-72	0.526084	0.618423	0.560683	1.71033e-68
STL1-TMR	STL1	0.2	2	15	641	TrueSpot	Fixed	FALSE	0.757052	0.425749	0.986164	0	0.98386	0.988141	0.984794	0
STL1-TMR	STL1	0.2	2	15	641	TrueSpot	Fixed	TRUE	0.760144	0.330377	0.985169	0	0.982701	0.987288	0.984662	0
STL1-TMR	STL1	0.2	2	15	641	TrueSpot	Variable	FALSE	0.715653	0.792674	0.974298	0	0.970048	0.977952	0.98073	0
STL1-TMR	STL1	0.2	2	15	641	TrueSpot	Variable	TRUE	0.703279	0.992971	0.975415	0	0.971346	0.978911	0.978816	0
STL1-TMR	STL1	0.2	2	15	641	Big-FISH	Fixed	FALSE	0.452194	0.670805	0.847426	7.25992e-178	0.824065	0.86791	0.860979	9.13256e-190
STL1-TMR	STL1	0.2	2	15	641	Big-FISH	Fixed	TRUE	0.677435	-0.378556	0.956603	0	0.949501	0.962725	0.95267	0
STL1-TMR	STL1	0.2	2	15	641	Big-FISH	Variable	FALSE	0.737402	1.83516	0.971631	0	0.966947	0.975659	0.967943	0
STL1-TMR	STL1	0.2	2	15	641	Big-FISH	Variable	TRUE	0.8274	1.13992	0.98101	0	0.977857	0.983717	0.977525	0
STL1-TMR	STL1	0.2	2	1	962	TrueSpot	Fixed	FALSE	0.20936	-0.0132601	0.700138	1.31768e-142	0.666423	0.730995	0.358186	1.69974e-30
STL1-TMR	STL1	0.2	2	1	962	TrueSpot	Fixed	TRUE	0.310414	-0.0209107	0.839077	4.69469e-256	0.819323	0.856841	0.41527	2.14597e-41
STL1-TMR	STL1	0.2	2	1	962	TrueSpot	Variable	FALSE	0.568834	0.813837	0.481936	4.24879e-57	0.431886	0.529028	0.465967	5.16378e-53
STL1-TMR	STL1	0.2	2	1	962	TrueSpot	Variable	TRUE	0.665046	1.12891	0.442367	2.32609e-47	0.390068	0.491822	0.364555	1.31569e-31
STL1-TMR	STL1	0.2	2	1	962	Big-FISH	Fixed	FALSE	0.00246486	-0.0110896	0.175881	3.99836e-08	0.113942	0.236459	0.142416	9.24666e-06
STL1-TMR	STL1	0.2	2	1	962	Big-FISH	Fixed	TRUE	0.0108417	-0.045603	0.260626	2.11317e-16	0.200726	0.318584	0.234695	1.6674e-13
STL1-TMR	STL1	0.2	2	1	962	Big-FISH	Variable	FALSE	-0.000579918	0.444282	-0.0446625	0.166314	-0.107565	0.0185962	0.0903917	0.00502073
STL1-TMR	STL1	0.2	2	1	962	Big-FISH	Variable	TRUE	0.338388	10.4909	0.663298	5.3949e-123	0.626351	0.697271	0.685543	1.73338e-134
STL1-TMR	STL1	0.2	2	20	1393	TrueSpot	Fixed	FALSE	0.795752	-0.181752	0.986307	0	0.984801	0.987665	0.96557	0
STL1-TMR	STL1	0.2	2	20	1393	TrueSpot	Fixed	TRUE	0.810011	-0.109732	0.987496	0	0.986119	0.988737	0.968288	0
STL1-TMR	STL1	0.2	2	20	1393	TrueSpot	Variable	FALSE	0.813341	0.450025	0.987616	0	0.986252	0.988845	0.976906	0
STL1-TMR	STL1	0.2	2	20	1393	TrueSpot	Variable	TRUE	0.812041	0.595401	0.982803	0	0.980915	0.984506	0.968599	0
STL1-TMR	STL1	0.2	2	20	1393	Big-FISH	Fixed	FALSE	0.0969123	1.0352	0.349222	3.1661e-41	0.302243	0.394508	0.271285	6.34968e-25
STL1-TMR	STL1	0.2	2	20	1393	Big-FISH	Fixed	TRUE	0.207022	0.550638	0.394506	4.30711e-53	0.34922	0.437954	0.337543	1.82702e-38
STL1-TMR	STL1	0.2	2	20	1393	Big-FISH	Variable	FALSE	0.179488	3.70792	0.462651	8.17686e-75	0.420343	0.502951	0.558675	3.74417e-115
STL1-TMR	STL1	0.2	2	20	1393	Big-FISH	Variable	TRUE	0.686605	0.237934	0.873164	0	0.860086	0.885095	0.809275	9.88131291682493e-324
STL1-TMR	STL1	0.2	2	25	223	TrueSpot	Fixed	FALSE	0.555292	0.0610359	0.940484	1.46867e-105	0.923172	0.953988	0.810218	3.51668e-53
STL1-TMR	STL1	0.2	2	25	223	TrueSpot	Fixed	TRUE	0.565905	0.033612	0.946223	2.75215e-110	0.930521	0.958453	0.814298	4.06559e-54
STL1-TMR	STL1	0.2	2	25	223	TrueSpot	Variable	FALSE	0.880473	15.2789	0.449429	1.7432e-12	0.33801	0.548424	0.645383	1.15528e-27
STL1-TMR	STL1	0.2	2	25	223	TrueSpot	Variable	TRUE	0.858472	15.9357	0.414523	1.135e-10	0.299454	0.517707	0.638666	5.90599e-27
STL1-TMR	STL1	0.2	2	25	223	Big-FISH	Fixed	FALSE	0.0232599	0.877576	0.349581	8.27053e-08	0.228708	0.459839	0.416275	9.30835e-11
STL1-TMR	STL1	0.2	2	25	223	Big-FISH	Fixed	TRUE	0.0533244	0.751505	0.401648	4.71133e-10	0.285327	0.506308	0.499153	1.878e-15
STL1-TMR	STL1	0.2	2	25	223	Big-FISH	Variable	FALSE	0.0146012	1.18987	0.212368	0.00142286	0.0833156	0.334415	0.260399	8.3258e-05
STL1-TMR	STL1	0.2	2	25	223	Big-FISH	Variable	TRUE	0.033326	0.938621	0.263468	6.80788e-05	0.136827	0.381635	0.354199	5.42219e-08
STL1-TMR	STL1	0.2	2	2	1112	TrueSpot	Fixed	FALSE	0.527343	-0.0702632	0.942087	0	0.935088	0.948352	0.399735	6.47435e-44
STL1-TMR	STL1	0.2	2	2	1112	TrueSpot	Fixed	TRUE	0.584605	-0.0540366	0.948718	0	0.942497	0.954283	0.532265	2.30335e-82
STL1-TMR	STL1	0.2	2	2	1112	TrueSpot	Variable	FALSE	0.933085	0.825871	0.757402	1.03547e-207	0.731171	0.781397	0.510912	5.72028e-75
STL1-TMR	STL1	0.2	2	2	1112	TrueSpot	Variable	TRUE	0.880639	0.554478	0.830676	1.40375e-284	0.811518	0.848051	0.571407	2.22145e-97
STL1-TMR	STL1	0.2	2	2	1112	Big-FISH	Fixed	FALSE	0.00321439	-0.023838	0.126679	2.2688e-05	0.0684014	0.184095	0.201722	1.12847e-11
STL1-TMR	STL1	0.2	2	2	1112	Big-FISH	Fixed	TRUE	0.0180209	-0.0676219	0.251373	1.73889e-17	0.195475	0.305643	0.334931	1.48561e-30
STL1-TMR	STL1	0.2	2	2	1112	Big-FISH	Variable	FALSE	0.00346733	0.150699	0.13065	1.23913e-05	0.0724192	0.187993	0.157228	1.36468e-07
STL1-TMR	STL1	0.2	2	2	1112	Big-FISH	Variable	TRUE	0.00288496	0.0890915	0.0610903	0.0416733	0.00231157	0.119448	0.120698	5.45756e-05
STL1-TMR	STL1	0.2	2	30	181	TrueSpot	Fixed	FALSE	0.57158	-0.138262	0.812113	9.66905e-44	0.75578	0.856514	0.612518	5.05911e-20
STL1-TMR	STL1	0.2	2	30	181	TrueSpot	Fixed	TRUE	0.588353	-0.0949874	0.750671	4.73722e-34	0.679178	0.808054	0.597002	7.33092e-19
STL1-TMR	STL1	0.2	2	30	181	TrueSpot	Variable	FALSE	1.17789	14.4002	0.250969	0.000655011	0.109105	0.382813	0.321678	1.00686e-05
STL1-TMR	STL1	0.2	2	30	181	TrueSpot	Variable	TRUE	2.04817	24.3017	0.367335	3.64316e-07	0.234016	0.487095	0.386953	7.40903e-08
STL1-TMR	STL1	0.2	2	30	181	Big-FISH	Fixed	FALSE	0.000573403	0.730371	0.0147231	0.844048	-0.131417	0.160237	0.0850848	0.254772
STL1-TMR	STL1	0.2	2	30	181	Big-FISH	Fixed	TRUE	0.0296502	0.643486	0.269277	0.000246767	0.128465	0.399446	0.275473	0.00017451
STL1-TMR	STL1	0.2	2	30	181	Big-FISH	Variable	FALSE	0.109956	-1.88997	0.447507	2.68415e-10	0.322713	0.557007	0.319056	1.19951e-05
STL1-TMR	STL1	0.2	2	30	181	Big-FISH	Variable	TRUE	0.336959	-1.59544	0.498616	9.11458e-13	0.380425	0.60078	0.458895	8.19352e-11
STL1-TMR	STL1	0.2	2	35	663	TrueSpot	Fixed	FALSE	0.217603	0.00357037	0.502069	1.25724e-43	0.442855	0.556922	0.486512	1.08247e-40
STL1-TMR	STL1	0.2	2	35	663	TrueSpot	Fixed	TRUE	0.238776	0.000892591	0.524475	3.95637e-48	0.46698	0.577554	0.489611	2.89496e-41
STL1-TMR	STL1	0.2	2	35	663	TrueSpot	Variable	FALSE	3.6927	6.07635	0.284879	7.60774e-14	0.213364	0.353358	0.217902	1.44161e-08
STL1-TMR	STL1	0.2	2	35	663	TrueSpot	Variable	TRUE	8.25145	34.5407	0.249068	7.82831e-11	0.176267	0.319159	0.228973	2.46041e-09
STL1-TMR	STL1	0.2	2	35	663	Big-FISH	Fixed	FALSE	0.00667453	0.0517227	0.278274	2.95777e-13	0.206506	0.347064	0.288735	3.38625e-14
STL1-TMR	STL1	0.2	2	35	663	Big-FISH	Fixed	TRUE	0.0364504	-0.10844	0.457848	1.15461e-35	0.395492	0.516003	0.438052	1.84714e-32
STL1-TMR	STL1	0.2	2	35	663	Big-FISH	Variable	FALSE	-0.000379184	0.159864	-0.0387141	0.319574	-0.11452	0.0375404	0.0302535	0.436747
STL1-TMR	STL1	0.2	2	35	663	Big-FISH	Variable	TRUE	0.085742	16.2465	0.133918	0.000545606	0.0583694	0.207942	0.169951	1.08339e-05
STL1-TMR	STL1	0.2	2	40	662	TrueSpot	Fixed	FALSE	0.152874	0.00567391	0.363849	3.75517e-22	0.29585	0.428179	0.358597	1.6075e-21
STL1-TMR	STL1	0.2	2	40	662	TrueSpot	Fixed	TRUE	0.324612	0.0079863	0.554227	1.42601e-54	0.499104	0.604883	0.555343	7.88619e-55
STL1-TMR	STL1	0.2	2	40	662	TrueSpot	Variable	FALSE	1.42969	1.49554	0.365305	2.49718e-22	0.297382	0.429549	0.383018	1.47276e-24
STL1-TMR	STL1	0.2	2	40	662	TrueSpot	Variable	TRUE	1.54849	2.61877	0.308726	4.37583e-16	0.238127	0.37608	0.334883	8.21533e-19
STL1-TMR	STL1	0.2	2	40	662	Big-FISH	Fixed	FALSE	0.00214385	-0.0246261	0.206837	7.87857e-08	0.132727	0.278646	0.197461	3.03202e-07
STL1-TMR	STL1	0.2	2	40	662	Big-FISH	Fixed	TRUE	0.0186195	-0.0946438	0.429545	4.21239e-31	0.3653	0.489717	0.446263	1.02686e-33
STL1-TMR	STL1	0.2	2	40	662	Big-FISH	Variable	FALSE	0.00820953	-0.0309347	0.229727	2.23516e-09	0.156262	0.300665	0.242987	2.36937e-10
STL1-TMR	STL1	0.2	2	40	662	Big-FISH	Variable	TRUE	0.314679	-0.654235	0.407349	7.50084e-28	0.341756	0.468992	0.276926	4.046e-13
STL1-TMR	STL1	0.2	2	45	253	TrueSpot	Fixed	FALSE	0.100021	0.00947568	0.373995	8.06231e-10	0.262788	0.475396	0.360361	3.56874e-09
STL1-TMR	STL1	0.2	2	45	253	TrueSpot	Fixed	TRUE	0.116018	0.0107898	0.38015	4.02524e-10	0.269455	0.480931	0.393707	8.27467e-11
STL1-TMR	STL1	0.2	2	45	253	TrueSpot	Variable	FALSE	1.83973	6.13488	0.340865	2.66067e-08	0.227083	0.445466	0.400372	3.7015e-11
STL1-TMR	STL1	0.2	2	45	253	TrueSpot	Variable	TRUE	6.65283	27.2077	0.388268	1.57468e-10	0.278264	0.488218	0.357019	5.08542e-09
STL1-TMR	STL1	0.2	2	45	253	Big-FISH	Fixed	FALSE	0.00195751	0.110778	0.123072	0.0505452	-0.000260204	0.242716	0.0761116	0.227669
STL1-TMR	STL1	0.2	2	45	253	Big-FISH	Fixed	TRUE	0.0253489	0.133429	0.383793	2.65012e-10	0.273406	0.484202	0.277899	7.22114e-06
STL1-TMR	STL1	0.2	2	45	253	Big-FISH	Variable	FALSE	0.158403	1.43188	0.79469	2.41827e-56	0.744311	0.836077	0.708757	6.52974e-40
STL1-TMR	STL1	0.2	2	45	253	Big-FISH	Variable	TRUE	0.533403	2.12251	0.948538	2.36995e-127	0.934533	0.959609	0.923694	1.43335e-106
STL1-TMR	STL1	0.2	2	4	1018	TrueSpot	Fixed	FALSE	0.535294	-0.225211	0.788487	1.08453e-216	0.764061	0.810656	0.435779	1.96784e-48
STL1-TMR	STL1	0.2	2	4	1018	TrueSpot	Fixed	TRUE	0.561129	-0.216637	0.800295	6.41308e-228	0.777062	0.82135	0.477803	3.48899e-59
STL1-TMR	STL1	0.2	2	4	1018	TrueSpot	Variable	FALSE	0.87354	0.739378	0.700285	6.69419e-151	0.667566	0.730304	0.47427	3.20338e-58
STL1-TMR	STL1	0.2	2	4	1018	TrueSpot	Variable	TRUE	0.944754	1.33213	0.600066	1.35321e-100	0.559243	0.637987	0.407737	4.70103e-42
STL1-TMR	STL1	0.2	2	4	1018	Big-FISH	Fixed	FALSE	4.88097e-05	0.0820877	0.000956426	0.975686	-0.0604895	0.0623951	0.0762483	0.0149602
STL1-TMR	STL1	0.2	2	4	1018	Big-FISH	Fixed	TRUE	0.0080182	0.0508594	0.0816414	0.00916035	0.0203009	0.14237	0.132476	2.23229e-05
STL1-TMR	STL1	0.2	2	4	1018	Big-FISH	Variable	FALSE	-0.000314916	0.232858	-0.0126653	0.686493	-0.07405	0.048815	0.0915743	0.00345193
STL1-TMR	STL1	0.2	2	4	1018	Big-FISH	Variable	TRUE	0.476515	-2.69443	0.823471	2.51949e-252	0.802639	0.842297	0.756847	7.42024e-190
STL1-TMR	STL1	0.2	2	50	118	TrueSpot	Fixed	FALSE	0.038835	0.00970874	0.179274	0.0520822	-0.00153481	0.348733	0.340021	0.000165132
STL1-TMR	STL1	0.2	2	50	118	TrueSpot	Fixed	TRUE	0.144822	0.0153722	0.4284	1.30162e-06	0.268427	0.565378	0.562317	3.44393e-11
STL1-TMR	STL1	0.2	2	50	118	TrueSpot	Variable	FALSE	1.7279	3.07696	0.636017	1.00562e-14	0.514396	0.732557	0.63431	1.24481e-14
STL1-TMR	STL1	0.2	2	50	118	TrueSpot	Variable	TRUE	3.72802	9.02133	0.411135	3.75096e-06	0.248871	0.55095	0.395392	9.36681e-06
STL1-TMR	STL1	0.2	2	50	118	Big-FISH	Fixed	FALSE	0.00328894	-0.0362328	0.211951	0.0212166	0.0324339	0.37822	0.150004	0.104952
STL1-TMR	STL1	0.2	2	50	118	Big-FISH	Fixed	TRUE	0.030792	-0.352719	0.483074	3.0178e-08	0.331239	0.610523	0.447915	3.6593e-07
STL1-TMR	STL1	0.2	2	50	118	Big-FISH	Variable	FALSE	0.188055	-0.735781	0.841021	9.85358e-33	0.778631	0.886945	0.813467	4.50834e-29
STL1-TMR	STL1	0.2	2	50	118	Big-FISH	Variable	TRUE	0.63344	-2.40157	0.925475	9.96836e-51	0.894325	0.947696	0.884952	2.626e-40
STL1-TMR	STL1	0.2	2	55	446	TrueSpot	Fixed	FALSE	0.0801827	0.0120408	0.280236	1.71523e-09	0.19239	0.363627	0.298301	1.2845e-10
STL1-TMR	STL1	0.2	2	55	446	TrueSpot	Fixed	TRUE	0.116883	0.0194805	0.367095	1.12626e-15	0.28392	0.444787	0.37644	1.83519e-16
STL1-TMR	STL1	0.2	2	55	446	TrueSpot	Variable	FALSE	2.46967	11.8618	0.190642	5.07721e-05	0.0995521	0.278564	0.205002	1.27902e-05
STL1-TMR	STL1	0.2	2	55	446	TrueSpot	Variable	TRUE	6.0327	36.1177	0.279509	1.89646e-09	0.19163	0.362942	0.265288	1.27735e-08
STL1-TMR	STL1	0.2	2	55	446	Big-FISH	Fixed	FALSE	0.00895856	-0.0364568	0.366633	1.23006e-15	0.283429	0.444358	0.284453	9.52085e-10
STL1-TMR	STL1	0.2	2	55	446	Big-FISH	Fixed	TRUE	0.0380562	-0.0148545	0.560834	2.60539e-38	0.49369	0.621331	0.479321	5.32895e-27
STL1-TMR	STL1	0.2	2	55	446	Big-FISH	Variable	FALSE	0.192555	0.297338	0.858004	1.50498e-130	0.831387	0.880694	0.790516	1.36819e-96
STL1-TMR	STL1	0.2	2	55	446	Big-FISH	Variable	TRUE	0.461906	1.825	0.958788	8.96135e-245	0.95056	0.965671	0.945459	2.07589e-218
STL1-TMR	STL1	0.2	2	6	1132	TrueSpot	Fixed	FALSE	0.621415	-0.448561	0.949237	0	0.943135	0.954701	0.803152	2.05229e-256
STL1-TMR	STL1	0.2	2	6	1132	TrueSpot	Fixed	TRUE	0.704096	-0.287133	0.950839	0	0.944923	0.956133	0.81611	2.26098e-271
STL1-TMR	STL1	0.2	2	6	1132	TrueSpot	Variable	FALSE	0.684112	0.512898	0.955825	0	0.950495	0.960594	0.802445	1.24926e-255
STL1-TMR	STL1	0.2	2	6	1132	TrueSpot	Variable	TRUE	0.777434	1.17331	0.910327	0	0.899786	0.919805	0.69039	4.55825e-161
STL1-TMR	STL1	0.2	2	6	1132	Big-FISH	Fixed	FALSE	0.206438	0.105381	0.77143	4.33379e-224	0.746728	0.794006	0.792612	4.77096e-245
STL1-TMR	STL1	0.2	2	6	1132	Big-FISH	Fixed	TRUE	0.340951	0.0629384	0.863326	0	0.847701	0.877453	0.861248	0
STL1-TMR	STL1	0.2	2	6	1132	Big-FISH	Variable	FALSE	0.769417	0.111161	0.983496	0	0.981473	0.9853	0.952413	0
STL1-TMR	STL1	0.2	2	6	1132	Big-FISH	Variable	TRUE	0.848193	0.065543	0.979292	0	0.976759	0.981551	0.966967	0
STL1-TMR	STL1	0.2	2	8	366	TrueSpot	Fixed	FALSE	0.723665	-0.320352	0.980647	6.87122e-260	0.976278	0.984217	0.934316	3.76975e-165
STL1-TMR	STL1	0.2	2	8	366	TrueSpot	Fixed	TRUE	0.783229	-0.37215	0.985165	1.00686e-280	0.981806	0.987907	0.936484	1.0242e-167
STL1-TMR	STL1	0.2	2	8	366	TrueSpot	Variable	FALSE	0.703415	0.286262	0.975543	1.36879e-241	0.97004	0.980046	0.937986	1.51092e-169
STL1-TMR	STL1	0.2	2	8	366	TrueSpot	Variable	TRUE	0.774756	0.531398	0.98525	3.53534e-281	0.981911	0.987977	0.931049	1.90996e-161
STL1-TMR	STL1	0.2	2	8	366	Big-FISH	Fixed	FALSE	0.333634	0.100397	0.83012	2.28433e-94	0.795285	0.859491	0.917567	7.07115e-148
STL1-TMR	STL1	0.2	2	8	366	Big-FISH	Fixed	TRUE	0.384838	0.0688074	0.834946	1.93353e-96	0.800993	0.863545	0.917616	6.36858e-148
STL1-TMR	STL1	0.2	2	8	366	Big-FISH	Variable	FALSE	0.106208	3.47521	0.29942	5.11928e-09	0.203145	0.389961	0.580976	2.02525e-34
STL1-TMR	STL1	0.2	2	8	366	Big-FISH	Variable	TRUE	0.382963	1.4591	0.59956	4.27617e-37	0.5296	0.661419	0.646727	9.77211e-45
STL1-TMR	STL1	0.4	1	0	918	TrueSpot	Fixed	FALSE	0.231424	-0.0126909	0.557699	3.71332e-76	0.511451	0.600725	0.444124	1.17552e-45
STL1-TMR	STL1	0.4	1	0	918	TrueSpot	Fixed	TRUE	0.340514	-0.0120566	0.644418	7.50331e-109	0.604937	0.680737	0.552103	2.28566e-74
STL1-TMR	STL1	0.4	1	0	918	TrueSpot	Variable	FALSE	1.27339	0.999981	0.505418	1.10666e-60	0.455614	0.552068	0.510293	5.16057e-62
STL1-TMR	STL1	0.4	1	0	918	TrueSpot	Variable	TRUE	1.23948	0.756161	0.601267	2.49956e-91	0.558283	0.641032	0.562983	7.05944e-78
STL1-TMR	STL1	0.4	1	0	918	Big-FISH	Fixed	FALSE	0.000412414	0.00297168	0.070249	0.0333229	0.00557048	0.134342	0.0661882	0.0449769
STL1-TMR	STL1	0.4	1	0	918	Big-FISH	Fixed	TRUE	0.00446265	0.00144811	0.10899	0.000941014	0.0446006	0.172478	0.08977	0.00649496
STL1-TMR	STL1	0.4	1	0	918	Big-FISH	Variable	FALSE	0.0207166	-0.553075	0.536638	1.35305e-69	0.48891	0.581163	0.443811	1.37838e-45
STL1-TMR	STL1	0.4	1	0	918	Big-FISH	Variable	TRUE	0.371678	0.53068	0.486302	1.15261e-55	0.435295	0.534197	0.496325	2.95463e-58
STL1-TMR	STL1	0.4	1	10	1480	TrueSpot	Fixed	FALSE	0.531947	1.15006	0.958078	0	0.953681	0.962066	0.963526	0
STL1-TMR	STL1	0.4	1	10	1480	TrueSpot	Fixed	TRUE	0.701763	1.09342	0.969896	0	0.966718	0.972776	0.974703	0
STL1-TMR	STL1	0.4	1	10	1480	TrueSpot	Variable	FALSE	0.1765	0.329712	0.695149	3.97785e-214	0.667851	0.72058	0.73285	1.85491e-249
STL1-TMR	STL1	0.4	1	10	1480	TrueSpot	Variable	TRUE	0.244273	1.1466	0.632514	3.38792e-166	0.600927	0.662128	0.667441	1.77127e-191
STL1-TMR	STL1	0.4	1	10	1480	Big-FISH	Fixed	FALSE	0.105878	0.191235	0.76733	1.66468e-287	0.745524	0.787494	0.781206	9.71609e-305
STL1-TMR	STL1	0.4	1	10	1480	Big-FISH	Fixed	TRUE	0.173931	0.203583	0.738633	2.04205e-255	0.714573	0.760948	0.780188	1.97012e-303
STL1-TMR	STL1	0.4	1	10	1480	Big-FISH	Variable	FALSE	0.00305834	1.0576	0.0748309	0.00397159	0.0239679	0.125308	0.442228	6.72763e-72
STL1-TMR	STL1	0.4	1	10	1480	Big-FISH	Variable	TRUE	0.568995	3.617	0.630026	1.61325e-164	0.598278	0.659799	0.723739	2.20986e-240
STL1-TMR	STL1	0.4	1	15	3127	TrueSpot	Fixed	FALSE	0.429701	1.66352	0.929404	0	0.924468	0.934027	0.923422	0
STL1-TMR	STL1	0.4	1	15	3127	TrueSpot	Fixed	TRUE	0.531712	2.59939	0.937995	0	0.93364	0.942073	0.931075	0
STL1-TMR	STL1	0.4	1	15	3127	TrueSpot	Variable	FALSE	0.218773	0.816422	0.673022	0	0.653384	0.691755	0.727217	0
STL1-TMR	STL1	0.4	1	15	3127	TrueSpot	Variable	TRUE	0.390442	0.368486	0.744649	0	0.728615	0.759868	0.732205	0
STL1-TMR	STL1	0.4	1	15	3127	Big-FISH	Fixed	FALSE	0.125553	-0.0872583	0.699189	0	0.680823	0.716677	0.723043	0
STL1-TMR	STL1	0.4	1	15	3127	Big-FISH	Fixed	TRUE	0.17055	0.170935	0.713059	0	0.695387	0.729868	0.751174	0
STL1-TMR	STL1	0.4	1	15	3127	Big-FISH	Variable	FALSE	0.209472	7.39644	0.476224	8.74641e-177	0.448661	0.502881	0.540547	8.22945e-237
STL1-TMR	STL1	0.4	1	15	3127	Big-FISH	Variable	TRUE	0.271044	14.5771	0.276926	3.69484e-56	0.244244	0.308979	0.340486	1.01373e-85
STL1-TMR	STL1	0.4	1	1	2738	TrueSpot	Fixed	FALSE	0.219577	-0.00756541	0.656887	0	0.635053	0.677671	0.496944	9.52743e-171
STL1-TMR	STL1	0.4	1	1	2738	TrueSpot	Fixed	TRUE	0.269258	-0.00515247	0.681041	0	0.66043	0.700626	0.553985	4.45267e-220
STL1-TMR	STL1	0.4	1	1	2738	TrueSpot	Variable	FALSE	0.838368	0.527673	0.692462	0	0.672445	0.711467	0.63944	1.06144816714963e-314
STL1-TMR	STL1	0.4	1	1	2738	TrueSpot	Variable	TRUE	0.718943	0.378159	0.662148	0	0.640577	0.682675	0.619273	1.04926e-289
STL1-TMR	STL1	0.4	1	1	2738	Big-FISH	Fixed	FALSE	0.00262534	-0.0227852	0.136653	6.92363e-13	0.0997035	0.173226	0.117368	7.28067e-10
STL1-TMR	STL1	0.4	1	1	2738	Big-FISH	Fixed	TRUE	0.0161992	-0.0170073	0.200108	3.96813e-26	0.163877	0.235801	0.185106	1.57668e-22
STL1-TMR	STL1	0.4	1	1	2738	Big-FISH	Variable	FALSE	0.00793902	0.142899	0.23195	9.10584e-35	0.196195	0.267089	0.247873	1.30095e-39
STL1-TMR	STL1	0.4	1	1	2738	Big-FISH	Variable	TRUE	0.0108422	0.167242	0.175974	1.75477e-20	0.139434	0.212037	0.182057	7.81635e-22
STL1-TMR	STL1	0.4	1	20	1821	TrueSpot	Fixed	FALSE	0.42633	1.8393	0.94034	0	0.934783	0.945437	0.934467	0
STL1-TMR	STL1	0.4	1	20	1821	TrueSpot	Fixed	TRUE	0.587615	1.40026	0.976964	0	0.974774	0.978966	0.972076	0
STL1-TMR	STL1	0.4	1	20	1821	TrueSpot	Variable	FALSE	0.35928	0.79628	0.847316	0	0.833835	0.859787	0.822021	0
STL1-TMR	STL1	0.4	1	20	1821	TrueSpot	Variable	TRUE	0.39471	1.95072	0.826474	0	0.811341	0.8405	0.811542	0
STL1-TMR	STL1	0.4	1	20	1821	Big-FISH	Fixed	FALSE	0.1351	0.00982165	0.738863	3.67993080526193e-314	0.717272	0.759037	0.717445	6.61463e-288
STL1-TMR	STL1	0.4	1	20	1821	Big-FISH	Fixed	TRUE	0.222345	-0.0407792	0.796902	0	0.779501	0.813074	0.769409	0
STL1-TMR	STL1	0.4	1	20	1821	Big-FISH	Variable	FALSE	0.00134452	1.4862	0.0319896	0.172408	-0.0139661	0.0778104	0.42318	5.01633e-80
STL1-TMR	STL1	0.4	1	20	1821	Big-FISH	Variable	TRUE	0.372338	20.0002	0.383726	5.90296e-65	0.343851	0.422219	0.390545	2.04186e-67
STL1-TMR	STL1	0.4	1	25	1611	TrueSpot	Fixed	FALSE	0.520151	3.16179	0.956727	0	0.952389	0.960678	0.963282	0
STL1-TMR	STL1	0.4	1	25	1611	TrueSpot	Fixed	TRUE	0.564653	2.72427	0.969523	0	0.966445	0.972322	0.971859	0
STL1-TMR	STL1	0.4	1	25	1611	TrueSpot	Variable	FALSE	0.430014	2.41443	0.925183	0	0.917816	0.931913	0.937008	0
STL1-TMR	STL1	0.4	1	25	1611	TrueSpot	Variable	TRUE	0.476214	2.75724	0.936453	0	0.930155	0.9422	0.94068	0
STL1-TMR	STL1	0.4	1	25	1611	Big-FISH	Fixed	FALSE	0.184793	-0.966066	0.759457	9.87989e-303	0.737991	0.779387	0.793031	0
STL1-TMR	STL1	0.4	1	25	1611	Big-FISH	Fixed	TRUE	0.194814	-0.725878	0.726824	8.33987e-265	0.702938	0.749072	0.764524	0
STL1-TMR	STL1	0.4	1	25	1611	Big-FISH	Variable	FALSE	0.439072	15.4863	0.559678	1.8191e-133	0.525196	0.592326	0.527422	4.83946e-116
STL1-TMR	STL1	0.4	1	25	1611	Big-FISH	Variable	TRUE	0.457931	15.5651	0.587617	3.45322e-150	0.554698	0.6187	0.541336	2.51295e-123
STL1-TMR	STL1	0.4	1	2	1074	TrueSpot	Fixed	FALSE	0.344939	-0.0418059	0.75195	3.24457e-196	0.72473	0.776826	0.43455	1.07109e-50
STL1-TMR	STL1	0.4	1	2	1074	TrueSpot	Fixed	TRUE	0.398838	-0.0361387	0.775847	1.17367e-216	0.750877	0.798603	0.50773	1.91656e-71
STL1-TMR	STL1	0.4	1	2	1074	TrueSpot	Variable	FALSE	0.886408	0.853826	0.527455	5.91708e-78	0.482872	0.569311	0.483911	3.94183e-64
STL1-TMR	STL1	0.4	1	2	1074	TrueSpot	Variable	TRUE	0.902401	0.666337	0.5888	3.32264e-101	0.548293	0.626551	0.525666	2.40057e-77
STL1-TMR	STL1	0.4	1	2	1074	Big-FISH	Fixed	FALSE	0.000109876	0.0154529	0.0100107	0.743143	-0.0498376	0.0697872	0.0432158	0.156987
STL1-TMR	STL1	0.4	1	2	1074	Big-FISH	Fixed	TRUE	0.00500169	0.00472961	0.078814	0.00976905	0.0190856	0.137982	0.0764299	0.0122277
STL1-TMR	STL1	0.4	1	2	1074	Big-FISH	Variable	FALSE	0.0110667	-0.161518	0.354864	3.18517e-33	0.301444	0.406063	0.312254	1.0176e-25
STL1-TMR	STL1	0.4	1	2	1074	Big-FISH	Variable	TRUE	0.276783	-1.38431	0.39242	7.29531e-41	0.340597	0.441866	0.272325	1.02293e-19
STL1-TMR	STL1	0.4	1	30	458	TrueSpot	Fixed	FALSE	0.739529	0.907059	0.972773	1.102e-291	0.96737	0.977292	0.986	0
STL1-TMR	STL1	0.4	1	30	458	TrueSpot	Fixed	TRUE	0.816849	0.673268	0.987267	0	0.984718	0.989393	0.992011	0
STL1-TMR	STL1	0.4	1	30	458	TrueSpot	Variable	FALSE	0.796559	1.32919	0.977052	#NUM!	0.972486	0.980867	0.987563	0
STL1-TMR	STL1	0.4	1	30	458	TrueSpot	Variable	TRUE	0.834074	1.37041	0.979193	5.3725785273198e-318	0.975048	0.982656	0.98786	0
STL1-TMR	STL1	0.4	1	30	458	Big-FISH	Fixed	FALSE	0.158613	1.74031	0.647016	1.13572e-55	0.59039	0.697304	0.597754	1.04337e-45
STL1-TMR	STL1	0.4	1	30	458	Big-FISH	Fixed	TRUE	0.533417	0.177401	0.921484	2.1247e-189	0.906386	0.934231	0.940715	3.0538e-216
STL1-TMR	STL1	0.4	1	30	458	Big-FISH	Variable	FALSE	0.183076	3.64899	0.617903	1.43364e-49	0.557861	0.671512	0.531422	9.64353e-35
STL1-TMR	STL1	0.4	1	30	458	Big-FISH	Variable	TRUE	0.598101	0.475586	0.887378	1.94717e-155	0.866179	0.90539	0.847221	2.38125e-127
STL1-TMR	STL1	0.4	1	35	683	TrueSpot	Fixed	FALSE	0.727388	0.284762	0.976955	0	0.973267	0.98014	0.962177	0
STL1-TMR	STL1	0.4	1	35	683	TrueSpot	Fixed	TRUE	0.712811	0.346621	0.975456	0	0.971531	0.978845	0.959243	0
STL1-TMR	STL1	0.4	1	35	683	TrueSpot	Variable	FALSE	0.762057	1.18805	0.969989	0	0.965206	0.974124	0.917553	5.70083e-275
STL1-TMR	STL1	0.4	1	35	683	TrueSpot	Variable	TRUE	0.621891	0.521083	0.939387	8.44802847823947e-319	0.929899	0.947625	0.876016	7.41848e-218
STL1-TMR	STL1	0.4	1	35	683	Big-FISH	Fixed	FALSE	0.126474	0.0344545	0.558105	3.52709e-57	0.504195	0.607682	0.535513	6.00839e-52
STL1-TMR	STL1	0.4	1	35	683	Big-FISH	Fixed	TRUE	0.370998	-0.519364	0.756287	1.32666e-127	0.722245	0.786674	0.721701	6.70026e-111
STL1-TMR	STL1	0.4	1	35	683	Big-FISH	Variable	FALSE	0.0850311	-0.321603	0.401962	6.57071e-28	0.337108	0.46302	0.392342	1.4777e-26
STL1-TMR	STL1	0.4	1	35	683	Big-FISH	Variable	TRUE	0.142251	0.623016	0.348581	6.0404e-21	0.280907	0.412806	0.34051	5.29962e-20
STL1-TMR	STL1	0.4	1	40	526	TrueSpot	Fixed	FALSE	0.779367	-0.159855	0.956494	1.69714e-282	0.948568	0.963221	0.827145	3.02941e-133
STL1-TMR	STL1	0.4	1	40	526	TrueSpot	Fixed	TRUE	0.815712	-0.184051	0.957756	8.93625e-286	0.950055	0.964292	0.829493	1.17547e-134
STL1-TMR	STL1	0.4	1	40	526	TrueSpot	Variable	FALSE	0.956659	1.78127	0.783357	2.73572e-110	0.747955	0.814315	0.606096	4.59737e-54
STL1-TMR	STL1	0.4	1	40	526	TrueSpot	Variable	TRUE	0.969118	1.94106	0.76603	1.23285e-102	0.728228	0.799184	0.590477	9.6922e-51
STL1-TMR	STL1	0.4	1	40	526	Big-FISH	Fixed	FALSE	0.0225603	0.12139	0.247177	9.20136e-09	0.165174	0.325787	0.192088	9.14844e-06
STL1-TMR	STL1	0.4	1	40	526	Big-FISH	Fixed	TRUE	0.0830714	-0.328685	0.358956	1.93224e-17	0.28212	0.431216	0.291084	9.89668e-12
STL1-TMR	STL1	0.4	1	40	526	Big-FISH	Variable	FALSE	0.00712685	0.860038	0.13429	0.00202491	0.0493623	0.217289	0.177537	4.22837e-05
STL1-TMR	STL1	0.4	1	40	526	Big-FISH	Variable	TRUE	0.0140297	0.866244	0.138329	0.00147134	0.0534669	0.221207	0.171765	7.51167e-05
STL1-TMR	STL1	0.4	1	45	401	TrueSpot	Fixed	FALSE	0.370395	0.0615895	0.686092	4.34889e-57	0.630527	0.734661	0.683776	1.43823e-56
STL1-TMR	STL1	0.4	1	45	401	TrueSpot	Fixed	TRUE	0.342169	0.107586	0.593153	1.81094e-39	0.525764	0.653143	0.721666	1.01048e-65
STL1-TMR	STL1	0.4	1	45	401	TrueSpot	Variable	FALSE	1.06456	1.09514	0.803689	5.52379e-92	0.766051	0.835834	0.598154	2.84643e-40
STL1-TMR	STL1	0.4	1	45	401	TrueSpot	Variable	TRUE	1.06532	1.64017	0.72128	1.27462e-65	0.670728	0.765163	0.541994	5.38114e-32
STL1-TMR	STL1	0.4	1	45	401	Big-FISH	Fixed	FALSE	0.00328706	0.12197	0.101564	0.0420799	0.00367134	0.197529	0.206391	3.11355e-05
STL1-TMR	STL1	0.4	1	45	401	Big-FISH	Fixed	TRUE	0.0206988	0.0626269	0.224807	5.46672e-06	0.129734	0.315785	0.288782	3.84411e-09
STL1-TMR	STL1	0.4	1	45	401	Big-FISH	Variable	FALSE	0.00312687	0.354835	0.0886167	0.0763121	-0.00939408	0.184941	0.181836	0.000251767
STL1-TMR	STL1	0.4	1	45	401	Big-FISH	Variable	TRUE	0.00641429	0.334092	0.0764559	0.126392	-0.0216353	0.173089	0.143808	0.00390455
STL1-TMR	STL1	0.4	1	4	548	TrueSpot	Fixed	FALSE	0.556282	-0.0386195	0.831804	1.06232e-141	0.804065	0.85593	0.642431	4.16419e-65
STL1-TMR	STL1	0.4	1	4	548	TrueSpot	Fixed	TRUE	0.622177	-0.0250828	0.854397	2.32114e-157	0.830039	0.875502	0.718814	2.94076e-88
STL1-TMR	STL1	0.4	1	4	548	TrueSpot	Variable	FALSE	0.995138	0.659339	0.687719	5.73622e-78	0.640877	0.729459	0.623975	1.81572e-60
STL1-TMR	STL1	0.4	1	4	548	TrueSpot	Variable	TRUE	1.09883	0.76718	0.706558	4.85061e-84	0.661975	0.746159	0.59893	1.199e-54
STL1-TMR	STL1	0.4	1	4	548	Big-FISH	Fixed	FALSE	-0.000106275	0.092663	-0.00405415	0.924562	-0.0877833	0.0797319	0.050149	0.241191
STL1-TMR	STL1	0.4	1	4	548	Big-FISH	Fixed	TRUE	0.110431	-0.0368788	0.404194	5.93976e-23	0.331664	0.471975	0.313632	5.66398e-14
STL1-TMR	STL1	0.4	1	4	548	Big-FISH	Variable	FALSE	0.00413456	0.0625602	0.178846	2.54117e-05	0.0965329	0.258729	0.21177	5.64615e-07
STL1-TMR	STL1	0.4	1	4	548	Big-FISH	Variable	TRUE	0.00936748	0.0545321	0.181825	1.84852e-05	0.0995827	0.2616	0.214926	3.78871e-07
STL1-TMR	STL1	0.4	1	50	325	TrueSpot	Fixed	FALSE	0.600475	-0.0746543	0.902191	5.46283e-120	0.879747	0.920622	0.581375	8.889e-31
STL1-TMR	STL1	0.4	1	50	325	TrueSpot	Fixed	TRUE	0.662641	-0.0609416	0.910892	3.29885e-126	0.89033	0.927747	0.660351	4.45917e-42
STL1-TMR	STL1	0.4	1	50	325	TrueSpot	Variable	FALSE	0.852716	1.1173	0.650688	1.6356e-40	0.583179	0.709271	0.486747	9.77965e-21
STL1-TMR	STL1	0.4	1	50	325	TrueSpot	Variable	TRUE	1.19839	2.72323	0.356629	3.50802e-11	0.25784	0.448038	0.408945	1.5604e-14
STL1-TMR	STL1	0.4	1	50	325	Big-FISH	Fixed	FALSE	0.0019154	0.0355992	0.0810085	0.145069	-0.0280308	0.188143	0.0837108	0.132081
STL1-TMR	STL1	0.4	1	50	325	Big-FISH	Fixed	TRUE	0.0356682	-0.0403501	0.254109	3.48831e-06	0.149449	0.353139	0.200799	0.000269282
STL1-TMR	STL1	0.4	1	50	325	Big-FISH	Variable	FALSE	0.00222659	0.236016	0.141602	0.0105936	0.0333234	0.246596	0.193765	0.000443023
STL1-TMR	STL1	0.4	1	50	325	Big-FISH	Variable	TRUE	0.00228058	0.288045	0.0795036	0.152713	-0.0295442	0.186681	0.113525	0.0408223
STL1-TMR	STL1	0.4	1	55	419	TrueSpot	Fixed	FALSE	0.611751	-0.0234979	0.841708	1.1267e-113	0.81133	0.867552	0.667521	2.26756e-55
STL1-TMR	STL1	0.4	1	55	419	TrueSpot	Fixed	TRUE	0.699427	-0.0194255	0.864099	2.10908e-126	0.83764	0.886513	0.743873	5.47044e-75
STL1-TMR	STL1	0.4	1	55	419	TrueSpot	Variable	FALSE	0.882766	0.556083	0.63224	3.75789e-48	0.571025	0.686462	0.596149	1.12809e-41
STL1-TMR	STL1	0.4	1	55	419	TrueSpot	Variable	TRUE	0.880986	1.02209	0.491473	7.28193e-27	0.415222	0.560866	0.480685	1.30378e-25
STL1-TMR	STL1	0.4	1	55	419	Big-FISH	Fixed	FALSE	0.000304801	0.0459489	0.0211003	0.666708	-0.0748514	0.116665	0.0374617	0.444391
STL1-TMR	STL1	0.4	1	55	419	Big-FISH	Fixed	TRUE	0.0643092	-0.0129313	0.301062	3.15993e-10	0.211358	0.385737	0.223374	3.89021e-06
STL1-TMR	STL1	0.4	1	55	419	Big-FISH	Variable	FALSE	0.000406364	0.297385	0.025023	0.60952	-0.0709475	0.120535	0.0596793	0.222828
STL1-TMR	STL1	0.4	1	55	419	Big-FISH	Variable	TRUE	0.00230443	0.240819	0.0605288	0.2163	-0.0354774	0.155428	0.0777966	0.11181
STL1-TMR	STL1	0.4	1	6	688	TrueSpot	Fixed	FALSE	0.739409	-0.0903935	0.969781	0	0.964984	0.97393	0.926766	6.4583e-294
STL1-TMR	STL1	0.4	1	6	688	TrueSpot	Fixed	TRUE	0.842424	-0.109259	0.982173	0	0.979322	0.984633	0.94239	0
STL1-TMR	STL1	0.4	1	6	688	TrueSpot	Variable	FALSE	0.821894	0.499941	0.967221	0	0.962025	0.971716	0.897565	3.4278e-246
STL1-TMR	STL1	0.4	1	6	688	TrueSpot	Variable	TRUE	0.890644	0.46844	0.975193	0	0.971242	0.978606	0.904735	1.92781e-256
STL1-TMR	STL1	0.4	1	6	688	Big-FISH	Fixed	FALSE	0.140013	0.146656	0.603788	1.43336e-69	0.554046	0.649234	0.707843	1.17288e-105
STL1-TMR	STL1	0.4	1	6	688	Big-FISH	Fixed	TRUE	0.243518	0.102236	0.76606	8.40458e-134	0.733303	0.795269	0.801395	2.91219e-155
STL1-TMR	STL1	0.4	1	6	688	Big-FISH	Variable	FALSE	0.030825	0.890549	0.251005	2.40489e-11	0.179629	0.319753	0.171916	5.76228e-06
STL1-TMR	STL1	0.4	1	6	688	Big-FISH	Variable	TRUE	0.199353	0.0931267	0.470861	2.95142e-39	0.410564	0.527058	0.399778	8.66585e-28
STL1-TMR	STL1	0.4	1	8	424	TrueSpot	Fixed	FALSE	0.653243	0.288847	0.972077	8.46018e-268	0.966298	0.976877	0.979627	2.44777e-296
STL1-TMR	STL1	0.4	1	8	424	TrueSpot	Fixed	TRUE	0.750228	0.389698	0.982921	2.37185512591653e-312	0.979363	0.985871	0.986796	0
STL1-TMR	STL1	0.4	1	8	424	TrueSpot	Variable	FALSE	0.360297	0.308919	0.717249	3.37695e-68	0.667618	0.760533	0.848382	1.23469e-118
STL1-TMR	STL1	0.4	1	8	424	TrueSpot	Variable	TRUE	0.619011	0.487438	0.936555	3.06291e-194	0.923709	0.947298	0.950145	1.07425e-215
STL1-TMR	STL1	0.4	1	8	424	Big-FISH	Fixed	FALSE	0.129679	0.14315	0.779068	1.33633e-87	0.738637	0.813915	0.844571	1.51072e-116
STL1-TMR	STL1	0.4	1	8	424	Big-FISH	Fixed	TRUE	0.18149	0.137345	0.765924	5.61648e-83	0.723461	0.802614	0.841209	9.42979e-115
STL1-TMR	STL1	0.4	1	8	424	Big-FISH	Variable	FALSE	0.0866654	6.92683	0.329152	3.59332e-12	0.241489	0.411487	0.378719	6.576e-16
STL1-TMR	STL1	0.4	1	8	424	Big-FISH	Variable	TRUE	0.42397	5.67402	0.521414	6.23651e-31	0.448449	0.587475	0.49725	7.27415e-28
STL1-TMR	STL1	0.4	2	0	396	TrueSpot	Fixed	FALSE	0.0573092	-0.000167898	0.247009	6.45097e-07	0.152166	0.337343	0.21289	1.936e-05
STL1-TMR	STL1	0.4	2	0	396	TrueSpot	Fixed	TRUE	0.118872	-0.00783524	0.411922	1.18925e-17	0.326635	0.490555	0.343048	2.23271e-12
STL1-TMR	STL1	0.4	2	0	396	TrueSpot	Variable	FALSE	1.08995	1.30025	0.459974	3.97047e-22	0.378589	0.534301	0.456914	8.04605e-22
STL1-TMR	STL1	0.4	2	0	396	TrueSpot	Variable	TRUE	1.03894	1.35866	0.446153	9.12339e-21	0.363592	0.521759	0.407179	3.01699e-17
STL1-TMR	STL1	0.4	2	0	396	Big-FISH	Fixed	FALSE	0.00012543	0.00190134	0.0285002	0.571755	-0.0702433	0.126691	0.0284122	0.572944
STL1-TMR	STL1	0.4	2	0	396	Big-FISH	Fixed	TRUE	0.000408079	0.00685597	0.0311276	0.536824	-0.0676261	0.129277	0.027599	0.58398
STL1-TMR	STL1	0.4	2	0	396	Big-FISH	Variable	FALSE	0.0716956	3.80724	0.495352	6.59083e-26	0.41717	0.566256	0.47611	8.49577e-24
STL1-TMR	STL1	0.4	2	0	396	Big-FISH	Variable	TRUE	0.426994	8.02441	0.820787	7.47966e-98	0.785801	0.850537	0.844826	4.5827e-109
STL1-TMR	STL1	0.4	2	10	495	TrueSpot	Fixed	FALSE	0.64624	0.258079	0.963064	4.51831e-283	0.956082	0.968955	0.961784	1.71133e-279
STL1-TMR	STL1	0.4	2	10	495	TrueSpot	Fixed	TRUE	0.733733	0.259715	0.982303	0	0.978918	0.985148	0.978911	0
STL1-TMR	STL1	0.4	2	10	495	TrueSpot	Variable	FALSE	0.695565	0.380817	0.972497	3.94008351868084e-314	0.967268	0.976901	0.969197	3.53245e-302
STL1-TMR	STL1	0.4	2	10	495	TrueSpot	Variable	TRUE	0.770761	0.412047	0.984571	0	0.981616	0.987054	0.97983	0
STL1-TMR	STL1	0.4	2	10	495	Big-FISH	Fixed	FALSE	0.156551	0.389973	0.525937	1.47034e-36	0.459084	0.586867	0.532652	1.27289e-37
STL1-TMR	STL1	0.4	2	10	495	Big-FISH	Fixed	TRUE	0.48298	-1.55613	0.854609	2.05448e-142	0.828909	0.876709	0.849796	3.33996e-139
STL1-TMR	STL1	0.4	2	10	495	Big-FISH	Variable	FALSE	0.141413	5.50079	0.421524	9.63259e-23	0.346255	0.491401	0.387095	3.83926e-19
STL1-TMR	STL1	0.4	2	10	495	Big-FISH	Variable	TRUE	0.470248	0.671542	0.66584	1.04298e-64	0.613722	0.71218	0.65099	5.29768e-61
STL1-TMR	STL1	0.4	2	15	363	TrueSpot	Fixed	FALSE	0.56481	1.48939	0.970749	9.02339e-226	0.964156	0.976144	0.966544	2.08149e-215
STL1-TMR	STL1	0.4	2	15	363	TrueSpot	Fixed	TRUE	0.644808	1.51771	0.980991	3.71966e-259	0.97668	0.984512	0.977942	1.29231e-247
STL1-TMR	STL1	0.4	2	15	363	TrueSpot	Variable	FALSE	0.503904	1.58536	0.908638	5.66774e-139	0.888836	0.925052	0.912987	1.27739e-142
STL1-TMR	STL1	0.4	2	15	363	TrueSpot	Variable	TRUE	0.587125	0.260032	0.871248	1.29642e-113	0.844005	0.894006	0.853055	5.20915e-104
STL1-TMR	STL1	0.4	2	15	363	Big-FISH	Fixed	FALSE	0.255815	-0.0263616	0.727575	4.78031e-61	0.675209	0.772643	0.715898	2.78427e-58
STL1-TMR	STL1	0.4	2	15	363	Big-FISH	Fixed	TRUE	0.472049	-0.774572	0.899031	1.58306e-131	0.877282	0.917096	0.892343	8.99476e-127
STL1-TMR	STL1	0.4	2	15	363	Big-FISH	Variable	FALSE	0.28061	6.00611	0.658075	2.07112e-46	0.595478	0.712729	0.610661	1.79277e-38
STL1-TMR	STL1	0.4	2	15	363	Big-FISH	Variable	TRUE	0.685067	0.596948	0.856986	5.69467e-106	0.827004	0.882106	0.848243	1.09996e-101
STL1-TMR	STL1	0.4	2	1	1487	TrueSpot	Fixed	FALSE	0.127409	-0.0222746	0.90403	0	0.894293	0.912911	0.312633	4.49164e-35
STL1-TMR	STL1	0.4	2	1	1487	TrueSpot	Fixed	TRUE	0.276883	-0.0514574	0.938748	0	0.932409	0.94451	0.422219	2.37625e-65
STL1-TMR	STL1	0.4	2	1	1487	TrueSpot	Variable	FALSE	0.215069	0.70646	0.590477	1.97157e-140	0.556342	0.622623	0.473641	5.27458e-84
STL1-TMR	STL1	0.4	2	1	1487	TrueSpot	Variable	TRUE	0.385939	0.864518	0.636231	1.60285e-169	0.604962	0.66554	0.393574	2.80757e-56
STL1-TMR	STL1	0.4	2	1	1487	Big-FISH	Fixed	FALSE	0.00140815	-0.00847641	0.0721006	0.00540916	0.0213446	0.122486	0.0927336	0.000342713
STL1-TMR	STL1	0.4	2	1	1487	Big-FISH	Fixed	TRUE	0.00726361	-0.00313275	0.0859235	0.000910871	0.0352432	0.136163	0.10497	4.9999e-05
STL1-TMR	STL1	0.4	2	1	1487	Big-FISH	Variable	FALSE	0.0929035	1.83738	0.410927	1.14445e-61	0.367775	0.452313	0.242609	2.31766e-21
STL1-TMR	STL1	0.4	2	1	1487	Big-FISH	Variable	TRUE	0.22814	6.48373	0.265022	2.54325e-25	0.217113	0.311658	0.125909	1.11275e-06
STL1-TMR	STL1	0.4	2	20	1732	TrueSpot	Fixed	FALSE	0.401156	1.3997	0.887696	0	0.877275	0.89728	0.885532	0
STL1-TMR	STL1	0.4	2	20	1732	TrueSpot	Fixed	TRUE	0.544833	2.21359	0.959493	0	0.955577	0.96307	0.956156	0
STL1-TMR	STL1	0.4	2	20	1732	TrueSpot	Variable	FALSE	0.286151	0.621484	0.776437	0	0.757021	0.794483	0.793283	0
STL1-TMR	STL1	0.4	2	20	1732	TrueSpot	Variable	TRUE	0.281645	1.71526	0.593721	1.69343e-165	0.562346	0.623389	0.574713	8.17142e-153
STL1-TMR	STL1	0.4	2	20	1732	Big-FISH	Fixed	FALSE	0.133999	0.636649	0.659025	2.76203e-216	0.631527	0.684867	0.723862	3.73246e-281
STL1-TMR	STL1	0.4	2	20	1732	Big-FISH	Fixed	TRUE	0.397183	-0.472653	0.900662	0	0.891375	0.909193	0.904921	0
STL1-TMR	STL1	0.4	2	20	1732	Big-FISH	Variable	FALSE	0.00054257	1.83379	0.00864681	0.719143	-0.0384697	0.055725	0.0763243	0.00147908
STL1-TMR	STL1	0.4	2	20	1732	Big-FISH	Variable	TRUE	0.027316	16.4198	0.0326496	0.17441	-0.0144736	0.079628	0.0491229	0.0409417
STL1-TMR	STL1	0.4	2	25	122	TrueSpot	Fixed	FALSE	0.487194	3.95427	0.940694	3.55356e-58	0.916127	0.958223	0.945556	2.42727e-60
STL1-TMR	STL1	0.4	2	25	122	TrueSpot	Fixed	TRUE	0.638224	2.31447	0.971583	5.98707e-77	0.959545	0.980076	0.971509	6.98058e-77
STL1-TMR	STL1	0.4	2	25	122	TrueSpot	Variable	FALSE	0.570714	4.07119	0.94884	6.39806e-62	0.927522	0.964006	0.955677	1.43256e-65
STL1-TMR	STL1	0.4	2	25	122	TrueSpot	Variable	TRUE	0.667084	2.62612	0.971153	1.45599e-76	0.958936	0.979773	0.973059	2.54804e-78
STL1-TMR	STL1	0.4	2	25	122	Big-FISH	Fixed	FALSE	0.192172	1.56047	0.790234	2.75602e-27	0.71257	0.848766	0.768102	5.51934e-25
STL1-TMR	STL1	0.4	2	25	122	Big-FISH	Fixed	TRUE	0.548739	-0.897293	0.936263	2.34941e-56	0.909945	0.95507	0.924461	4.4017e-52
STL1-TMR	STL1	0.4	2	25	122	Big-FISH	Variable	FALSE	0.210244	10.6051	0.613072	6.09904e-14	0.488553	0.713117	0.578957	2.84307e-12
STL1-TMR	STL1	0.4	2	25	122	Big-FISH	Variable	TRUE	0.654972	4.73643	0.852484	1.3339e-35	0.79523	0.894668	0.831878	1.78296e-32
STL1-TMR	STL1	0.4	2	2	211	TrueSpot	Fixed	FALSE	0.221307	0.00338072	0.448405	7.83792e-12	0.333537	0.550153	0.382074	9.68929e-09
STL1-TMR	STL1	0.4	2	2	211	TrueSpot	Fixed	TRUE	0.276451	-0.000776548	0.529329	1.2353e-16	0.424619	0.620066	0.42838	7.93748e-11
STL1-TMR	STL1	0.4	2	2	211	TrueSpot	Variable	FALSE	0.917488	1.33821	0.393242	3.25071e-09	0.272655	0.501665	0.423981	1.29392e-10
STL1-TMR	STL1	0.4	2	2	211	TrueSpot	Variable	TRUE	1.57468	2.04108	0.399561	1.72065e-09	0.27958	0.507254	0.38431	7.81132e-09
STL1-TMR	STL1	0.4	2	2	211	Big-FISH	Fixed	FALSE	-8.99885e-05	0.00833461	-0.0413961	0.549842	-0.175483	0.0941992	-0.0385274	0.577852
STL1-TMR	STL1	0.4	2	2	211	Big-FISH	Fixed	TRUE	-0.000235187	0.00671335	-0.0283174	0.68256	-0.162763	0.107161	-0.0102206	0.88267
STL1-TMR	STL1	0.4	2	2	211	Big-FISH	Variable	FALSE	0.0657909	9.65865	0.462294	1.43631e-12	0.349018	0.562254	0.392616	3.45954e-09
STL1-TMR	STL1	0.4	2	2	211	Big-FISH	Variable	TRUE	0.0149883	19.0336	0.0365499	0.59754	-0.0990074	0.170775	-0.123302	0.0738972
STL1-TMR	STL1	0.4	2	30	338	TrueSpot	Fixed	FALSE	0.565599	2.59344	0.9681	4.87703e-204	0.960632	0.974171	0.971794	6.98091e-213
STL1-TMR	STL1	0.4	2	30	338	TrueSpot	Fixed	TRUE	0.593093	2.63355	0.974501	3.82908e-220	0.968507	0.979366	0.975717	1.1525e-223
STL1-TMR	STL1	0.4	2	30	338	TrueSpot	Variable	FALSE	0.519073	2.0014	0.881961	8.45883e-112	0.855803	0.903621	0.88372	7.92945e-113
STL1-TMR	STL1	0.4	2	30	338	TrueSpot	Variable	TRUE	0.521947	3.5866	0.938364	4.43331e-157	0.924202	0.94995	0.942572	4.41122e-162
STL1-TMR	STL1	0.4	2	30	338	Big-FISH	Fixed	FALSE	0.307373	-0.994669	0.781341	8.93898e-71	0.736011	0.819695	0.763495	8.92563e-66
STL1-TMR	STL1	0.4	2	30	338	Big-FISH	Fixed	TRUE	0.521591	0.105228	0.914201	7.52398e-134	0.894787	0.930164	0.919678	1.858e-138
STL1-TMR	STL1	0.4	2	30	338	Big-FISH	Variable	FALSE	0.220363	7.206	0.61515	1.43239e-36	0.544184	0.677376	0.577406	1.92346e-31
STL1-TMR	STL1	0.4	2	30	338	Big-FISH	Variable	TRUE	0.579421	2.83802	0.863013	1.14853e-101	0.833028	0.887943	0.846678	4.4189e-94
STL1-TMR	STL1	0.4	2	35	403	TrueSpot	Fixed	FALSE	0.606827	0.683692	0.939157	3.3709e-188	0.926468	0.949714	0.936813	5.19674e-185
STL1-TMR	STL1	0.4	2	35	403	TrueSpot	Fixed	TRUE	0.758472	0.809164	0.984565	1.22095e-305	0.981254	0.987294	0.985114	0
STL1-TMR	STL1	0.4	2	35	403	TrueSpot	Variable	FALSE	0.683195	1.22056	0.961923	5.28896e-228	0.953868	0.968593	0.961982	3.88472e-228
STL1-TMR	STL1	0.4	2	35	403	TrueSpot	Variable	TRUE	0.804404	1.92488	0.98209	8.4026e-293	0.978255	0.985255	0.981373	2.0601e-289
STL1-TMR	STL1	0.4	2	35	403	Big-FISH	Fixed	FALSE	0.221023	-1.97876	0.817722	3.15766e-98	0.782546	0.847694	0.748554	1.48401e-73
STL1-TMR	STL1	0.4	2	35	403	Big-FISH	Fixed	TRUE	0.669345	-1.19818	0.93953	1.01998e-188	0.926916	0.950024	0.917067	3.24546e-162
STL1-TMR	STL1	0.4	2	35	403	Big-FISH	Variable	FALSE	0.219579	1.38159	0.811663	1.14674e-95	0.775462	0.842545	0.721665	4.83485e-66
STL1-TMR	STL1	0.4	2	35	403	Big-FISH	Variable	TRUE	0.60906	1.43874	0.881502	9.37132e-133	0.85767	0.901555	0.831856	1.3759e-104
STL1-TMR	STL1	0.4	2	40	562	TrueSpot	Fixed	FALSE	0.66089	-0.0328834	0.962876	1.14227977318496e-320	0.956327	0.968458	0.947792	3.88043e-280
STL1-TMR	STL1	0.4	2	40	562	TrueSpot	Fixed	TRUE	0.7448	0.164557	0.982054	0	0.978852	0.984775	0.972111	0
STL1-TMR	STL1	0.4	2	40	562	TrueSpot	Variable	FALSE	0.772805	1.10502	0.973804	0	0.969153	0.977762	0.950238	8.04708e-286
STL1-TMR	STL1	0.4	2	40	562	TrueSpot	Variable	TRUE	0.832351	0.990771	0.982037	0	0.978831	0.98476	0.978068	0
STL1-TMR	STL1	0.4	2	40	562	Big-FISH	Fixed	FALSE	0.117009	-1.32377	0.637595	1.88061e-65	0.585777	0.684221	0.590037	5.22113e-54
STL1-TMR	STL1	0.4	2	40	562	Big-FISH	Fixed	TRUE	0.413988	-1.80174	0.809104	2.14847e-131	0.778492	0.835876	0.747782	1.11471e-101
STL1-TMR	STL1	0.4	2	40	562	Big-FISH	Variable	FALSE	0.0691562	3.27638	0.472808	1.20935e-32	0.405975	0.53461	0.426796	2.76635e-26
STL1-TMR	STL1	0.4	2	40	562	Big-FISH	Variable	TRUE	0.190104	2.98025	0.514625	2.51846e-39	0.451118	0.572947	0.461752	5.01383e-31
STL1-TMR	STL1	0.4	2	45	260	TrueSpot	Fixed	FALSE	0.419834	-0.00318355	0.859942	2.51137e-77	0.824548	0.888631	0.740942	1.63647e-46
STL1-TMR	STL1	0.4	2	45	260	TrueSpot	Fixed	TRUE	0.633974	-0.065646	0.913385	1.08812e-102	0.890703	0.93153	0.824783	7.87479e-66
STL1-TMR	STL1	0.4	2	45	260	TrueSpot	Variable	FALSE	1.05566	0.489386	0.928495	5.37632e-113	0.909583	0.943568	0.791615	3.96752e-57
STL1-TMR	STL1	0.4	2	45	260	TrueSpot	Variable	TRUE	1.0773	0.921382	0.883549	5.66966e-87	0.853652	0.907643	0.767537	9.5425e-52
STL1-TMR	STL1	0.4	2	45	260	Big-FISH	Fixed	FALSE	0.00604425	0.0251431	0.188775	0.00223738	0.0686989	0.30346	0.155338	0.0121442
STL1-TMR	STL1	0.4	2	45	260	Big-FISH	Fixed	TRUE	0.0757593	-0.0609646	0.391026	6.28308e-11	0.282826	0.489399	0.382588	1.72686e-10
STL1-TMR	STL1	0.4	2	45	260	Big-FISH	Variable	FALSE	0.0173855	0.591561	0.2888	2.18394e-06	0.173233	0.396522	0.381145	2.04713e-10
STL1-TMR	STL1	0.4	2	45	260	Big-FISH	Variable	TRUE	0.0389951	0.461028	0.29363	1.44667e-06	0.178347	0.400961	0.369636	7.7146e-10
STL1-TMR	STL1	0.4	2	4	217	TrueSpot	Fixed	FALSE	0.587549	-0.0296222	0.872685	7.21594e-69	0.836755	0.901132	0.622593	1.10294e-24
STL1-TMR	STL1	0.4	2	4	217	TrueSpot	Fixed	TRUE	0.743839	-0.032802	0.939825	3.04313e-102	0.922055	0.953642	0.711861	7.69126e-35
STL1-TMR	STL1	0.4	2	4	217	TrueSpot	Variable	FALSE	1.08519	0.530888	0.777026	4.19661e-45	0.718163	0.824849	0.640122	2.0513e-26
STL1-TMR	STL1	0.4	2	4	217	TrueSpot	Variable	TRUE	1.13685	1.62333	0.596189	2.83159e-22	0.502939	0.675719	0.477174	9.71196e-14
STL1-TMR	STL1	0.4	2	4	217	Big-FISH	Fixed	FALSE	-0.00124596	0.0783389	-0.124786	0.0665394	-0.253753	0.00854044	-0.153943	0.0233195
STL1-TMR	STL1	0.4	2	4	217	Big-FISH	Fixed	TRUE	0.0306372	-0.0336981	0.247087	0.000236956	0.117779	0.368156	0.192131	0.00450532
STL1-TMR	STL1	0.4	2	4	217	Big-FISH	Variable	FALSE	-0.005691	2.44429	-0.112779	0.0975138	-0.242323	0.020717	0.00756104	0.911823
STL1-TMR	STL1	0.4	2	4	217	Big-FISH	Variable	TRUE	-0.236324	13.5244	-0.635793	5.62026e-26	-0.708945	-0.549105	-0.693841	1.71778e-32
STL1-TMR	STL1	0.4	2	50	447	TrueSpot	Fixed	FALSE	0.457794	0.00396303	0.92408	5.37247e-188	0.909262	0.936559	0.76849	2.51005e-88
STL1-TMR	STL1	0.4	2	50	447	TrueSpot	Fixed	TRUE	0.478016	0.0198712	0.916195	7.69541e-179	0.899917	0.929922	0.755429	9.85989e-84
STL1-TMR	STL1	0.4	2	50	447	TrueSpot	Variable	FALSE	0.604616	1.22366	0.84143	4.99052e-121	0.812056	0.866552	0.626348	4.44876e-50
STL1-TMR	STL1	0.4	2	50	447	TrueSpot	Variable	TRUE	0.564565	1.87697	0.619403	1.04469e-48	0.558754	0.673462	0.516653	7.18747e-32
STL1-TMR	STL1	0.4	2	50	447	Big-FISH	Fixed	FALSE	0.01605	-0.110499	0.234734	5.18756e-07	0.145146	0.320505	0.147048	0.00182579
STL1-TMR	STL1	0.4	2	50	447	Big-FISH	Fixed	TRUE	0.0612917	-0.312919	0.328633	1.02174e-12	0.2433	0.408918	0.178844	0.000143946
STL1-TMR	STL1	0.4	2	50	447	Big-FISH	Variable	FALSE	0.00587269	0.661698	0.130878	0.00558404	0.0385983	0.220945	0.162843	0.000547565
STL1-TMR	STL1	0.4	2	50	447	Big-FISH	Variable	TRUE	0.0100818	0.590773	0.120614	0.010703	0.0281807	0.211002	0.140807	0.00284945
STL1-TMR	STL1	0.4	2	55	580	TrueSpot	Fixed	FALSE	0.465643	-0.0705638	0.972008	0	0.967127	0.976172	0.598754	1.0493e-57
STL1-TMR	STL1	0.4	2	55	580	TrueSpot	Fixed	TRUE	0.565018	-0.0962832	0.984369	0	0.981623	0.986707	0.633277	2.43262e-66
STL1-TMR	STL1	0.4	2	55	580	TrueSpot	Variable	FALSE	0.543208	1.16867	0.92323	2.88617e-242	0.910233	0.93441	0.564152	4.81112e-50
STL1-TMR	STL1	0.4	2	55	580	TrueSpot	Variable	TRUE	0.58876	1.16807	0.931699	2.17811e-256	0.920075	0.941683	0.567393	1.00624e-50
STL1-TMR	STL1	0.4	2	55	580	Big-FISH	Fixed	FALSE	0.0100987	-0.115709	0.2134	2.1239e-07	0.13432	0.28978	0.26465	9.43836e-11
STL1-TMR	STL1	0.4	2	55	580	Big-FISH	Fixed	TRUE	0.0578972	-0.368582	0.354108	1.41448e-18	0.280789	0.423318	0.288546	1.38677e-12
STL1-TMR	STL1	0.4	2	55	580	Big-FISH	Variable	FALSE	0.0108747	0.655905	0.209282	3.66226e-07	0.130084	0.285826	0.389994	1.65173e-22
STL1-TMR	STL1	0.4	2	55	580	Big-FISH	Variable	TRUE	0.367464	0.180238	0.681445	2.13274e-80	0.635276	0.722761	0.672712	1.18973e-77
STL1-TMR	STL1	0.4	2	6	788	TrueSpot	Fixed	FALSE	0.640911	-0.0678883	0.940677	0	0.932071	0.948222	0.873823	2.39828e-248
STL1-TMR	STL1	0.4	2	6	788	TrueSpot	Fixed	TRUE	0.667033	-0.00313253	0.937879	0	0.928882	0.945769	0.880821	1.88139e-257
STL1-TMR	STL1	0.4	2	6	788	TrueSpot	Variable	FALSE	0.810875	0.482749	0.958695	0	0.952639	0.963991	0.84391	9.10308e-215
STL1-TMR	STL1	0.4	2	6	788	TrueSpot	Variable	TRUE	0.814795	0.439322	0.957656	0	0.951452	0.963083	0.844526	2.19473e-215
STL1-TMR	STL1	0.4	2	6	788	Big-FISH	Fixed	FALSE	0.0317998	0.201989	0.26476	4.16878e-14	0.198592	0.328526	0.250959	8.78833e-13
STL1-TMR	STL1	0.4	2	6	788	Big-FISH	Fixed	TRUE	0.138858	-0.153374	0.449092	2.2618e-40	0.391532	0.503151	0.362176	7.81035e-26
STL1-TMR	STL1	0.4	2	6	788	Big-FISH	Variable	FALSE	0.0346522	1.3813	0.235874	2.00552e-11	0.168815	0.300759	0.580595	3.31645e-72
STL1-TMR	STL1	0.4	2	6	788	Big-FISH	Variable	TRUE	0.109919	1.05375	0.352619	1.74093e-24	0.289919	0.412306	0.604348	1.2542e-79
STL1-TMR	STL1	0.4	2	8	344	TrueSpot	Fixed	FALSE	0.697918	0.00453171	0.96173	2.29975e-194	0.952893	0.968936	0.967751	7.46523e-207
STL1-TMR	STL1	0.4	2	8	344	TrueSpot	Fixed	TRUE	0.774318	-0.0254844	0.979754	5.59653e-241	0.975026	0.983594	0.975298	2.27246e-226
STL1-TMR	STL1	0.4	2	8	344	TrueSpot	Variable	FALSE	0.852534	0.614839	0.97346	4.14787e-221	0.967286	0.978481	0.956266	1.16777e-184
STL1-TMR	STL1	0.4	2	8	344	TrueSpot	Variable	TRUE	0.911665	1.0269	0.976008	1.64783e-228	0.970418	0.980552	0.948002	4.08188e-172
STL1-TMR	STL1	0.4	2	8	344	Big-FISH	Fixed	FALSE	0.0587221	1.04067	0.298195	1.70666e-08	0.19872	0.391589	0.295588	2.30052e-08
STL1-TMR	STL1	0.4	2	8	344	Big-FISH	Fixed	TRUE	0.3785	-1.58344	0.671431	1.98349e-46	0.608922	0.725652	0.641865	2.45508e-41
STL1-TMR	STL1	0.4	2	8	344	Big-FISH	Variable	FALSE	0.0426379	4.15636	0.211251	7.86414e-05	0.10792	0.310066	0.207354	0.000107052
STL1-TMR	STL1	0.4	2	8	344	Big-FISH	Variable	TRUE	0.247876	1.54989	0.47321	1.3445e-20	0.386825	0.551362	0.441659	7.40861e-18
STL1-TMR	STL1	0.4	2	60	815	TrueSpot	Fixed	FALSE	0.413702	-0.046244	0.871294	1.52841e-253	0.853702	0.8869	0.551837	3.90254e-66
STL1-TMR	STL1	0.4	2	60	815	TrueSpot	Fixed	TRUE	0.594084	-0.0791832	0.897564	2.13546e-291	0.883339	0.910138	0.611636	8.69065e-85
STL1-TMR	STL1	0.4	2	60	815	TrueSpot	Variable	FALSE	0.816873	0.594844	0.72088	1.36541e-131	0.686176	0.75231	0.601574	2.27058e-81
STL1-TMR	STL1	0.4	2	60	815	TrueSpot	Variable	TRUE	0.943121	0.86836	0.723704	4.24122e-133	0.689288	0.754861	0.505716	3.93918e-54
STL1-TMR	STL1	0.4	2	60	815	Big-FISH	Fixed	FALSE	0.000647358	0.0419845	0.048655	0.165227	-0.0200851	0.116937	0.0595513	0.0893227
STL1-TMR	STL1	0.4	2	60	815	Big-FISH	Fixed	TRUE	0.00370179	0.0422752	0.0805177	0.021514	0.0119106	0.14837	0.0802455	0.0219609
STL1-TMR	STL1	0.4	2	60	815	Big-FISH	Variable	FALSE	0.00078994	0.352803	0.0494143	0.158721	-0.0193242	0.117688	0.110142	0.00163766
STL1-TMR	STL1	0.4	2	60	815	Big-FISH	Variable	TRUE	-0.000172042	0.43768	-0.00450937	0.897724	-0.0731597	0.0641835	0.048508	0.16651
STL1-TMR	STL1	0.4	3	0	675	TrueSpot	Fixed	FALSE	0.439585	0.0129907	0.770216	1.39847e-133	0.737626	0.799226	0.772646	6.18447e-135
STL1-TMR	STL1	0.4	3	0	675	TrueSpot	Fixed	TRUE	0.462674	0.0105697	0.648801	6.77133e-82	0.602853	0.690459	0.572717	4.33693e-60
STL1-TMR	STL1	0.4	3	0	675	TrueSpot	Variable	FALSE	0.959486	0.0596384	0.79373	1.92627e-147	0.76403	0.820073	0.573059	3.56201e-60
STL1-TMR	STL1	0.4	3	0	675	TrueSpot	Variable	TRUE	1.0297	0.0462196	0.747717	8.71722e-122	0.712454	0.779213	0.443762	6.14537e-34
STL1-TMR	STL1	0.4	3	0	675	Big-FISH	Fixed	FALSE	0.013032	0.00107604	0.112451	0.00343965	0.0373045	0.186334	0.297906	2.66487e-15
STL1-TMR	STL1	0.4	3	0	675	Big-FISH	Fixed	TRUE	0	0	NA	NA	NA	NA	NA	NA
STL1-TMR	STL1	0.4	3	0	675	Big-FISH	Variable	FALSE	0.413757	0.518499	0.957678	0	0.950939	0.963509	0.929874	1.72643e-294
STL1-TMR	STL1	0.4	3	0	675	Big-FISH	Variable	TRUE	0.540723	7.15355	0.606037	6.48163e-69	0.556001	0.651696	0.614429	2.63439e-71
STL1-TMR	STL1	0.4	3	10	1063	TrueSpot	Fixed	FALSE	0.346343	1.45754	0.956697	0	0.951291	0.961514	0.973968	0
STL1-TMR	STL1	0.4	3	10	1063	TrueSpot	Fixed	TRUE	0.3699	1.32586	0.962835	0	0.958179	0.966981	0.978349	0
STL1-TMR	STL1	0.4	3	10	1063	TrueSpot	Variable	FALSE	0.302117	1.43441	0.824245	2.51496e-264	0.803962	0.842613	0.90152	0
STL1-TMR	STL1	0.4	3	10	1063	TrueSpot	Variable	TRUE	0.179029	0.314976	0.704841	2.05891e-160	0.673246	0.733867	0.813239	1.01337e-251
STL1-TMR	STL1	0.4	3	10	1063	Big-FISH	Fixed	FALSE	0.0749835	0.222388	0.747467	1.10292e-190	0.719685	0.77286	0.812531	6.13808e-251
STL1-TMR	STL1	0.4	3	10	1063	Big-FISH	Fixed	TRUE	0.0869932	0.308945	0.681412	5.47259e-146	0.647828	0.712353	0.80219	7.02401e-240
STL1-TMR	STL1	0.4	3	10	1063	Big-FISH	Variable	FALSE	-0.117454	9.80931	-0.104124	0.000673673	-0.163229	-0.0442739	0.465353	3.10197e-58
STL1-TMR	STL1	0.4	3	10	1063	Big-FISH	Variable	TRUE	0.0652603	1.45184	0.124552	4.66243e-05	0.0649107	0.183306	0.74292	3.60474e-187
STL1-TMR	STL1	0.4	3	15	774	TrueSpot	Fixed	FALSE	0.524863	1.69275	0.963669	0	0.958275	0.968377	0.971314	0
STL1-TMR	STL1	0.4	3	15	774	TrueSpot	Fixed	TRUE	0.590267	1.67821	0.970557	0	0.966168	0.974384	0.979571	0
STL1-TMR	STL1	0.4	3	15	774	TrueSpot	Variable	FALSE	0.282895	1.18467	0.594123	4.97416e-75	0.546536	0.637886	0.674588	7.17859e-104
STL1-TMR	STL1	0.4	3	15	774	TrueSpot	Variable	TRUE	0.543391	1.96398	0.906928	4.71029e-292	0.893567	0.918684	0.9247	0
STL1-TMR	STL1	0.4	3	15	774	Big-FISH	Fixed	FALSE	0.108431	-0.0416626	0.774557	9.76454e-156	0.744737	0.80129	0.833192	8.13869e-201
STL1-TMR	STL1	0.4	3	15	774	Big-FISH	Fixed	TRUE	0.12662	0.0623252	0.762502	3.8584e-148	0.731329	0.790495	0.819693	5.2955e-189
STL1-TMR	STL1	0.4	3	15	774	Big-FISH	Variable	FALSE	0.667846	0.401234	0.976637	0	0.973142	0.979681	0.956705	0
STL1-TMR	STL1	0.4	3	15	774	Big-FISH	Variable	TRUE	0.629357	4.16465	0.861003	7.00983e-229	0.841597	0.878188	0.811387	3.24715e-182
STL1-TMR	STL1	0.4	3	20	1234	TrueSpot	Fixed	FALSE	0.480286	2.94372	0.94884	0	0.942965	0.954124	0.946979	0
STL1-TMR	STL1	0.4	3	20	1234	TrueSpot	Fixed	TRUE	0.548756	1.87211	0.965731	0	0.961758	0.969298	0.965455	0
STL1-TMR	STL1	0.4	3	20	1234	TrueSpot	Variable	FALSE	0.415647	2.19848	0.797537	1.10938e-272	0.776282	0.816981	0.789648	1.25577e-263
STL1-TMR	STL1	0.4	3	20	1234	TrueSpot	Variable	TRUE	0.556952	1.48897	0.960988	0	0.956477	0.96504	0.95969	0
STL1-TMR	STL1	0.4	3	20	1234	Big-FISH	Fixed	FALSE	0.122269	-0.29482	0.767028	1.07827e-239	0.743028	0.789058	0.825023	1.14174e-307
STL1-TMR	STL1	0.4	3	20	1234	Big-FISH	Fixed	TRUE	0.146194	-0.0729449	0.728845	6.50247e-205	0.701576	0.753983	0.794189	8.63824e-269
STL1-TMR	STL1	0.4	3	20	1234	Big-FISH	Variable	FALSE	1.8308	11.6427	0.412479	7.02721e-52	0.365078	0.457747	0.503677	2.35206e-80
STL1-TMR	STL1	0.4	3	20	1234	Big-FISH	Variable	TRUE	2.29049	10.3053	0.446372	1.82064e-61	0.400545	0.489971	0.528069	1.49384e-89
STL1-TMR	STL1	0.4	3	25	1388	TrueSpot	Fixed	FALSE	0.485124	3.76053	0.946881	0	0.941154	0.952064	0.952209	0
STL1-TMR	STL1	0.4	3	25	1388	TrueSpot	Fixed	TRUE	0.607652	1.87533	0.966012	0	0.962308	0.969358	0.966875	0
STL1-TMR	STL1	0.4	3	25	1388	TrueSpot	Variable	FALSE	0.381464	2.46576	0.862741	0	0.848649	0.87561	0.872272	0
STL1-TMR	STL1	0.4	3	25	1388	TrueSpot	Variable	TRUE	0.555863	1.18978	0.904616	0	0.894579	0.91374	0.908104	0
STL1-TMR	STL1	0.4	3	25	1388	Big-FISH	Fixed	FALSE	0.156072	-0.741417	0.792828	2.24233e-300	0.772435	0.811589	0.815523	0
STL1-TMR	STL1	0.4	3	25	1388	Big-FISH	Fixed	TRUE	0.217301	-0.577667	0.727638	3.80615e-229	0.701894	0.751483	0.78619	5.37298e-292
STL1-TMR	STL1	0.4	3	25	1388	Big-FISH	Variable	FALSE	0.276418	15.6595	0.498067	6.65607e-88	0.457439	0.536621	0.468482	1.21079e-76
STL1-TMR	STL1	0.4	3	25	1388	Big-FISH	Variable	TRUE	0.38836	13.4303	0.503649	3.73528e-90	0.46331	0.541904	0.478913	1.73213e-80
STL1-TMR	STL1	0.4	3	2	993	TrueSpot	Fixed	FALSE	0.589891	0.00967425	0.980554	0	0.978002	0.982812	0.54297	3.17395e-77
STL1-TMR	STL1	0.4	3	2	993	TrueSpot	Fixed	TRUE	0.670742	0.00653308	0.970825	0	0.967018	0.974198	0.54297	3.17395e-77
STL1-TMR	STL1	0.4	3	2	993	TrueSpot	Variable	FALSE	0.837175	0.0741488	0.921375	0	0.911406	0.930264	0.464993	2.03376e-54
STL1-TMR	STL1	0.4	3	2	993	TrueSpot	Variable	TRUE	0.925953	0.0592284	0.886347	0	0.872232	0.898988	0.385154	1.82669e-36
STL1-TMR	STL1	0.4	3	2	993	Big-FISH	Fixed	FALSE	0.313695	-0.0632775	0.758307	2.37297e-186	0.73056	0.783554	0.189407	1.79235e-09
STL1-TMR	STL1	0.4	3	2	993	Big-FISH	Fixed	TRUE	0.231815	-0.036967	0.614184	5.09108e-104	0.573901	0.651502	0.195377	5.33639e-10
STL1-TMR	STL1	0.4	3	2	993	Big-FISH	Variable	FALSE	0.242107	3.3387	0.878606	2.3142034851204e-320	0.863599	0.892059	0.9095	0
STL1-TMR	STL1	0.4	3	2	993	Big-FISH	Variable	TRUE	0.549014	1.85876	0.939254	0	0.931471	0.946178	0.9424	0
STL1-TMR	STL1	0.4	3	30	829	TrueSpot	Fixed	FALSE	0.594138	2.48311	0.960529	0	0.954892	0.965475	0.980307	0
STL1-TMR	STL1	0.4	3	30	829	TrueSpot	Fixed	TRUE	0.646836	1.25744	0.967801	0	0.963183	0.971849	0.980405	0
STL1-TMR	STL1	0.4	3	30	829	TrueSpot	Variable	FALSE	0.631368	2.81096	0.959771	0	0.954027	0.96481	0.978327	0
STL1-TMR	STL1	0.4	3	30	829	TrueSpot	Variable	TRUE	0.64749	1.30444	0.952327	0	0.94555	0.958279	0.969541	0
STL1-TMR	STL1	0.4	3	30	829	Big-FISH	Fixed	FALSE	0.311643	-0.638922	0.828916	7.47065e-211	0.806336	0.849083	0.846024	4.13948e-228
STL1-TMR	STL1	0.4	3	30	829	Big-FISH	Fixed	TRUE	0.394683	-0.52038	0.77441	1.36663e-166	0.745636	0.8003	0.80463	2.106e-189
STL1-TMR	STL1	0.4	3	30	829	Big-FISH	Variable	FALSE	0.527742	3.03378	0.954409	0	0.94792	0.960106	0.965147	0
STL1-TMR	STL1	0.4	3	30	829	Big-FISH	Variable	TRUE	0.763522	1.7906	0.962992	0	0.957699	0.967634	0.970907	0
STL1-TMR	STL1	0.4	3	35	928	TrueSpot	Fixed	FALSE	0.678569	1.00926	0.972393	0	0.968655	0.975691	0.988365	0
STL1-TMR	STL1	0.4	3	35	928	TrueSpot	Fixed	TRUE	0.691642	0.497866	0.968481	0	0.964223	0.972239	0.975308	0
STL1-TMR	STL1	0.4	3	35	928	TrueSpot	Variable	FALSE	0.744135	1.23474	0.978686	0	0.97579	0.98124	0.991592	0
STL1-TMR	STL1	0.4	3	35	928	TrueSpot	Variable	TRUE	0.772776	0.693665	0.969006	0	0.964817	0.972703	0.980537	0
STL1-TMR	STL1	0.4	3	35	928	Big-FISH	Fixed	FALSE	0.289182	-0.0524536	0.8121	7.50016e-219	0.78898	0.832924	0.817224	7.5901e-224
STL1-TMR	STL1	0.4	3	35	928	Big-FISH	Fixed	TRUE	0.350074	-0.091636	0.831213	2.5402e-238	0.810198	0.850094	0.817795	2.06246e-224
STL1-TMR	STL1	0.4	3	35	928	Big-FISH	Variable	FALSE	0.634428	1.40605	0.96529	0	0.960609	0.969423	0.96782	0
STL1-TMR	STL1	0.4	3	35	928	Big-FISH	Variable	TRUE	0.76443	0.774271	0.959505	0	0.954062	0.964314	0.954413	0
STL1-TMR	STL1	0.4	3	40	839	TrueSpot	Fixed	FALSE	0.763222	0.30203	0.979236	0	0.976257	0.981845	0.972013	0
STL1-TMR	STL1	0.4	3	40	839	TrueSpot	Fixed	TRUE	0.817988	0.180337	0.971	0	0.966859	0.97463	0.96098	0
STL1-TMR	STL1	0.4	3	40	839	TrueSpot	Variable	FALSE	0.806227	0.383213	0.982162	0	0.979598	0.984406	0.981398	0
STL1-TMR	STL1	0.4	3	40	839	TrueSpot	Variable	TRUE	0.880632	0.23671	0.97322	0	0.969391	0.976576	0.965173	0
STL1-TMR	STL1	0.4	3	40	839	Big-FISH	Fixed	FALSE	0.36608	0.0582488	0.829471	6.4826e-214	0.8071	0.849465	0.787345	5.31005e-178
STL1-TMR	STL1	0.4	3	40	839	Big-FISH	Fixed	TRUE	0.458534	0.0248313	0.833533	6.78542e-218	0.811639	0.853088	0.772115	5.62447e-167
STL1-TMR	STL1	0.4	3	40	839	Big-FISH	Variable	FALSE	0.65526	0.780869	0.926302	0	0.91605	0.935343	0.915081	0
STL1-TMR	STL1	0.4	3	40	839	Big-FISH	Variable	TRUE	0.876319	0.509898	0.94784	0	0.940492	0.954302	0.912432	0
STL1-TMR	STL1	0.4	3	45	875	TrueSpot	Fixed	FALSE	0.739754	0.108293	0.976035	0	0.972679	0.978983	0.95131	0
STL1-TMR	STL1	0.4	3	45	875	TrueSpot	Fixed	TRUE	0.750381	0.0477737	0.961682	0	0.956361	0.966365	0.921153	0
STL1-TMR	STL1	0.4	3	45	875	TrueSpot	Variable	FALSE	0.796848	0.127491	0.977728	0	0.974607	0.98047	0.966511	0
STL1-TMR	STL1	0.4	3	45	875	TrueSpot	Variable	TRUE	0.865267	0.0789268	0.967583	0	0.963067	0.971556	0.910907	0
STL1-TMR	STL1	0.4	3	45	875	Big-FISH	Fixed	FALSE	0.442243	-0.0296607	0.864521	4.56355e-263	0.846762	0.880355	0.692382	7.02866e-126
STL1-TMR	STL1	0.4	3	45	875	Big-FISH	Fixed	TRUE	0.42879	-0.0143127	0.807375	3.18157e-202	0.782997	0.829277	0.677066	2.21089e-118
STL1-TMR	STL1	0.4	3	45	875	Big-FISH	Variable	FALSE	0.733769	0.133029	0.941122	0	0.933043	0.948252	0.793376	2.16471e-190
STL1-TMR	STL1	0.4	3	45	875	Big-FISH	Variable	TRUE	0.805309	0.0882733	0.9187	0	0.907691	0.928445	0.76877	1.14482e-171
STL1-TMR	STL1	0.4	3	4	514	TrueSpot	Fixed	FALSE	0.741511	-0.000664828	0.956274	1.59069e-275	0.948209	0.963107	0.886088	4.2212e-173
STL1-TMR	STL1	0.4	3	4	514	TrueSpot	Fixed	TRUE	0.805443	-0.00192974	0.941439	6.92732e-244	0.930735	0.950532	0.882629	5.60171e-170
STL1-TMR	STL1	0.4	3	4	514	TrueSpot	Variable	FALSE	0.858518	0.129537	0.898538	3.03322e-185	0.880475	0.913997	0.645627	6.00912e-62
STL1-TMR	STL1	0.4	3	4	514	TrueSpot	Variable	TRUE	0.903442	0.0880862	0.843039	5.25448e-140	0.816052	0.866358	0.683441	5.42578e-72
STL1-TMR	STL1	0.4	3	4	514	Big-FISH	Fixed	FALSE	0.16572	-0.0029478	0.577942	3.8917e-47	0.517312	0.632799	0.500348	6.44747e-34
STL1-TMR	STL1	0.4	3	4	514	Big-FISH	Fixed	TRUE	0.213835	-0.00376819	0.59544	1.24672e-50	0.536586	0.648529	0.507151	6.05905e-35
STL1-TMR	STL1	0.4	3	4	514	Big-FISH	Variable	FALSE	0.616181	0.0172679	0.865597	6.47687e-156	0.842157	0.885773	0.718422	9.55728e-83
STL1-TMR	STL1	0.4	3	4	514	Big-FISH	Variable	TRUE	0.340452	5.66822	0.0286866	0.516389	-0.0579442	0.114889	0.12031	0.00631606
STL1-TMR	STL1	0.4	3	50	586	TrueSpot	Fixed	FALSE	0.604056	0.0569823	0.897683	5.14329e-210	0.880723	0.912344	0.909559	7.08665e-225
STL1-TMR	STL1	0.4	3	50	586	TrueSpot	Fixed	TRUE	0.563431	0.0544041	0.89295	1.35296e-204	0.875258	0.908256	0.914371	1.71302e-231
STL1-TMR	STL1	0.4	3	50	586	TrueSpot	Variable	FALSE	0.970718	0.0619031	0.946293	1.44409e-288	0.937124	0.954157	0.837882	1.11343e-155
STL1-TMR	STL1	0.4	3	50	586	TrueSpot	Variable	TRUE	1.03028	0.0413233	0.945724	2.87736e-287	0.936461	0.953669	0.841355	3.45309e-158
STL1-TMR	STL1	0.4	3	50	586	Big-FISH	Fixed	FALSE	0.281666	0.00502862	0.589163	4.78167e-56	0.533632	0.639636	0.564183	1.49398e-50
STL1-TMR	STL1	0.4	3	50	586	Big-FISH	Fixed	TRUE	0.278271	0.0173599	0.579544	7.10612e-54	0.523103	0.630924	0.651753	3.75417e-72
STL1-TMR	STL1	0.4	3	50	586	Big-FISH	Variable	FALSE	0.670171	0.0133425	0.869767	2.75209e-181	0.848549	0.888192	0.70777	3.38047e-90
STL1-TMR	STL1	0.4	3	50	586	Big-FISH	Variable	TRUE	0.726846	0.0139542	0.855206	7.87441e-169	0.831829	0.875553	0.725183	1.03265e-96
STL1-TMR	STL1	0.4	3	55	1208	TrueSpot	Fixed	FALSE	0.442268	0.0343219	0.958468	0	0.953618	0.96282	0.871494	0
STL1-TMR	STL1	0.4	3	55	1208	TrueSpot	Fixed	TRUE	0.436462	0.0159213	0.971877	0	0.968567	0.974842	0.815763	4.83988e-289
STL1-TMR	STL1	0.4	3	55	1208	TrueSpot	Variable	FALSE	0.476697	0.0941087	0.927163	0	0.918809	0.934687	0.850277	0
STL1-TMR	STL1	0.4	3	55	1208	TrueSpot	Variable	TRUE	0.488341	0.0607673	0.944603	0	0.938185	0.950371	0.79485	6.59391e-264
STL1-TMR	STL1	0.4	3	55	1208	Big-FISH	Fixed	FALSE	0.282896	-0.065763	0.803523	5.80428e-274	0.782589	0.822643	0.368695	3.38419e-40
STL1-TMR	STL1	0.4	3	55	1208	Big-FISH	Fixed	TRUE	0.27855	-0.0616751	0.808951	1.62686e-280	0.788527	0.827593	0.365707	1.57451e-39
STL1-TMR	STL1	0.4	3	55	1208	Big-FISH	Variable	FALSE	0.689812	0.00048754	0.937329	0	0.930098	0.943833	0.721438	1.07971e-194
STL1-TMR	STL1	0.4	3	55	1208	Big-FISH	Variable	TRUE	0.670449	-0.0088972	0.940739	0	0.933889	0.946899	0.688973	8.64265e-171
STL1-TMR	STL1	0.4	3	6	1036	TrueSpot	Fixed	FALSE	0.644171	0.0931099	0.963028	0	0.958332	0.967204	0.968814	0
STL1-TMR	STL1	0.4	3	6	1036	TrueSpot	Fixed	TRUE	0.703319	0.0889576	0.967161	0	0.96298	0.970877	0.951901	0
STL1-TMR	STL1	0.4	3	6	1036	TrueSpot	Variable	FALSE	0.711216	0.143746	0.969998	0	0.966172	0.973397	0.962455	0
STL1-TMR	STL1	0.4	3	6	1036	TrueSpot	Variable	TRUE	0.790198	0.157538	0.966376	0	0.962097	0.970179	0.937261	0
STL1-TMR	STL1	0.4	3	6	1036	Big-FISH	Fixed	FALSE	0.164082	0.0831848	0.756849	3.4726e-193	0.729574	0.781721	0.824095	1.77458e-257
STL1-TMR	STL1	0.4	3	6	1036	Big-FISH	Fixed	TRUE	0.228097	0.084429	0.775285	1.47964e-208	0.749783	0.798487	0.837531	1.11875e-273
STL1-TMR	STL1	0.4	3	6	1036	Big-FISH	Variable	FALSE	0.726326	0.12333	0.966943	0	0.962735	0.970683	0.947427	0
STL1-TMR	STL1	0.4	3	6	1036	Big-FISH	Variable	TRUE	0.870833	0.0878425	0.969805	0	0.965955	0.973225	0.95702	0
STL1-TMR	STL1	0.4	3	8	763	TrueSpot	Fixed	FALSE	0.687195	0.456769	0.977878	0	0.974541	0.980782	0.984377	0
STL1-TMR	STL1	0.4	3	8	763	TrueSpot	Fixed	TRUE	0.716332	0.367973	0.980799	0	0.977898	0.983323	0.983757	0
STL1-TMR	STL1	0.4	3	8	763	TrueSpot	Variable	FALSE	0.685677	0.395986	0.962124	0	0.956463	0.967062	0.971226	0
STL1-TMR	STL1	0.4	3	8	763	TrueSpot	Variable	TRUE	0.697394	0.436745	0.939429	0	0.930496	0.947246	0.962013	0
STL1-TMR	STL1	0.4	3	8	763	Big-FISH	Fixed	FALSE	0.089524	0.184191	0.753032	1.76171e-140	0.720568	0.782201	0.810221	9.83748e-179
STL1-TMR	STL1	0.4	3	8	763	Big-FISH	Fixed	TRUE	0.103782	0.195002	0.741261	6.81653e-134	0.707508	0.771639	0.810082	1.26092e-178
STL1-TMR	STL1	0.4	3	8	763	Big-FISH	Variable	FALSE	0.623832	2.4347	0.825131	6.59594e-191	0.801069	0.84653	0.860531	3.95283e-225
STL1-TMR	STL1	0.4	3	8	763	Big-FISH	Variable	TRUE	0.759462	1.90979	0.836768	3.04038e-201	0.814145	0.856855	0.878694	1.3713e-246

## Sheet: Table S6
	TrueSpot	Big-FISH	Manual
CTT1 Channel	75	186	N/A
0.2M CTT1 Experiment	77	180	N/A
0.4M CTT1 Experiment	74	190	N/A
0.2M CTT1 BioRep 1	75	184	80
0.2M CTT1 BioRep 2	79	176	90
0.4M CTT1 BioRep 1	91	257	90
0.4M CTT1 BioRep 2	70	183	90
0.4M CTT1 BioRep 3	59	126	80
CY5L Simulation	187	186	N/A
STL1 Channel	121	215	N/A
0.2M STL1 Experiment	141	186	N/A
0.4M STL1 Experiment	108	233	N/A
0.2M STL1 BioRep 1	134	223	280
0.2M STL1 BioRep 2	148	149	250
0.4M STL1 BioRep 1	132	248	220
0.4M STL1 BioRep 2	111	189	250
0.4M STL1 BioRep 3	79	264	140
TMRL Simulation	137	403	N/A
Xist (Intronic) CY5	81	254	N/A
Tsix (Intronic) TMR	824	288	N/A
H3K36me3-AF488	80	664	N/A
H3K4me2-AF488	98	642	N/A

[truncated: 13 more sheets: Table S7, Table S8, Table S9, Table S10, Table S11, Table S12, Table S13A, Table S13B, Table S13C, Table S14, Table S15, Table S16, Table S17]
